# Supplementary material for: Classification-driven framework to predict maize hybrid field performance from metabolic profiles of young parental roots
Source: PLoS One. 2018 Apr 26;13(4):e0196038. doi: 10.1371/journal.pone.0196038 (PMC5919381; doi:10.1371/journal.pone.0196038)
Supplement: S1 Dataset — (XLSX) [file pone.0196038.s007.xlsx]

## Sheet: Metabolic data
ID	Genotype	Lactate	MSF..MZ.85..RI.197.39..16.	MSF..MZ.103..RI.198.78..19.	MSF..MZ.89..RI.202.03..40.	MSF..MZ.140..RI.203.15..2.	Pyridine..2.Hydroxy.	Hexanoate	MSF..MZ.95..RI.209.45..3.	MSF..MZ.89..RI.222.18..48.	MSF..MZ.128..RI.223.72..8.	MSF..MZ.103..RI.228.08..36.	MSF..MZ.100..RI.231.17..41.	MSF..MZ.198..RI.234.48..1.	MSF..MZ.140..RI.235.16..7.	MSF..MZ.89..RI.238.38..51.	MSF..MZ.131..RI.249.28..49.	MSF..MZ.128..RI.250.72..13.	MSF..MZ.184..RI.255.12..6.	MSF..MZ.133..RI.256.86..46.	Valine	Alanine..beta.	MSF..MZ.176..RI.273.45..19.	MSF..MZ.110..RI.290.4..16.	MSF..MZ.103..RI.292.72..59.	MSF..MZ.116..RI.295.32..97.	MSF..MZ.85..RI.297.38..45.	MSF..MZ.102..RI.299.59..139.	MSF..MZ.241..RI.299.93..2.	MSF..MZ.128..RI.300.48..23.	MSF..MZ.102..RI.305.67..142.	MSF..MZ.336..RI.320.22..1.	MSF..MZ.116..RI.323.9..107.	MSF..MZ.86..RI.325.43..78.	MSF..MZ.211..RI.333.54..7.	MSF..MZ.216..RI.338.83..6.	Urea	Butanoate..4.Amino.2	MSF..MZ.103..RI.345.22..80.	MSF..MZ.100..RI.354.25..90.	MSF..MZ.114..RI.363.06..74.	Unknown1	MSF..MZ.172..RI.365.61..29.	Threonine	MSF..MZ.241..RI.370.69..9.	MSF..MZ.143..RI.371.5..34.	Pipecolate	MSF..MZ.114..RI.382.38..83.	MSF..MZ.103..RI.389.6..95.
P159xF072	H	8.97293	7.81052	6.74273	9.46621	7.60222	8.86675	6.90474	8.2024	7.0371	6.64967	10.3122	6.89765	6.4351	7.52363	6.44227	6.94053	8.43733	7.00284	12.4146	12.1586	10.2957	9.1975	6.88458	8.06908	7.03972	7.19822	7.41198	8.57307	7.31994	10.194	6.08114	8.96676	11.1662	10.3701	9.67375	6.90853	10.2513	7.79141	5.8237	7.19576	6.22315	7.61959	11.1901	5.7518	6.09278	7.85201	6.81341	8.66022
P159xF072.1	H	8.62283	8.23699	6.65227	9.16872	7.39502	8.79123	7.56505	8.09133	7.01925	6.30993	7.07078	7.62296	5.58938	7.83695	6.77324	6.94987	7.9518	7.13623	12.5409	12.3197	9.38332	8.21813	8.25328	7.78069	6.94581	7.52801	7.26971	8.06331	7.57307	10.4937	7.2703	8.8807	11.9831	10.5194	9.84587	6.57951	6.15224	7.75	7.65146	7.36962	6.51684	7.84716	11.4189	6.13658	6.37811	7.78189	7.5562	9.00492
P159xF087	H	9.00742	7.93012	6.43246	9.28921	7.441	8.73993	6.86955	8.05522	7.20139	7.07305	9.95611	6.3227	6.19416	7.34336	6.68303	6.94767	8.66524	6.88895	12.401	12.2086	10.0523	8.9262	6.86894	8.14061	6.89424	7.09184	7.32021	8.69023	7.27899	10.1213	6.08748	8.85093	11.0598	10.4652	9.84494	7.1203	9.83792	7.70187	5.86576	7.07593	5.9024	7.6261	11.1926	6.15893	5.6674	7.68908	6.83084	8.19573
P159xF087.1	H	9.5397	7.85701	7.04489	8.87856	7.25589	8.44817	7.26973	7.89645	6.45338	6.45026	6.21926	7.0688	5.39647	7.77737	6.56967	7.08462	7.8071	7.25446	12.1169	12.4126	9.41389	8.21718	8.29952	7.78544	6.91798	7.53401	7.26737	7.94628	7.70022	10.4145	7.38439	8.92697	11.956	10.5507	9.85266	6.59842	5.80926	7.59949	7.43301	7.34874	6.2539	7.73293	11.5183	6.08301	6.27082	7.24919	7.46326	8.77259
P135xF055	H	9.83386	7.82648	6.39941	9.33817	7.57998	9.03806	7.14349	7.55536	6.78933	6.6688	9.7808	6.34252	6.57007	7.57802	6.24245	6.20175	8.69946	7.03039	12.5911	12.2043	10.2011	9.07161	6.91474	8.21909	6.98046	7.17427	7.41641	8.72036	7.14996	9.93343	6.40885	8.93954	10.936	10.5819	9.89337	7.17214	9.84316	7.96029	6.57983	7.10631	6.89172	8.43859	10.952	5.82531	6.42939	9.5368	6.80292	8.65135
P135xF055.1	H	9.49135	7.96869	7.3009	8.95168	7.25384	8.59506	7.61421	7.14028	6.48284	6.77123	8.22698	6.62679	6.04475	7.77713	6.30711	5.32541	7.68944	7.28431	11.8698	12.1298	9.87179	8.71371	8.30252	8.07896	6.97714	7.40325	7.15953	7.75582	7.484	9.98201	7.00903	8.70489	11.8022	10.7941	9.68757	6.7727	7.76364	7.69332	6.36975	6.98048	6.14318	8.35146	11.0746	5.88364	6.60494	10.0109	7.46109	9.15089
P092xF055	H	9.53049	8.1002	6.97534	9.64368	7.77852	8.93419	7.16416	7.91953	6.62809	6.50234	9.36915	6.80112	6.65654	7.6496	6.16075	6.15411	7.99332	7.00632	12.5509	11.9416	10.0201	8.90188	7.06044	8.24998	7.24792	7.39592	7.59731	8.54672	7.26101	9.83547	6.43571	9.12111	11.2439	10.6859	9.48956	7.01471	9.35113	7.7722	6.03671	7.18982	6.42538	8.05563	10.7326	5.59832	6.52755	9.74068	6.90658	8.52469
P092xF055.1	H	9.72192	8.28547	7.39045	9.09726	7.48079	8.73263	7.89162	7.50922	6.79445	6.84398	6.01577	7.35366	6.03619	7.90777	6.08787	6.08342	7.66506	7.33882	12.4873	12.0797	8.89523	7.6961	8.37196	8.25279	6.91488	7.59474	7.08769	7.28392	7.25875	9.70002	7.39765	8.85328	11.4842	10.6839	9.78145	6.67534	5.81785	7.73473	7.44005	7.28838	6.88978	7.89369	11.0056	6.08724	6.63522	9.16227	7.58474	8.93475
P048xF047	H	9.13505	7.93258	6.76771	9.40879	7.60747	8.75446	7.06046	7.97202	6.89173	6.6608	9.44336	6.79514	6.4128	7.39981	6.25284	6.27555	8.02192	6.89913	12.2807	11.9023	10.5084	9.39471	6.80135	7.98501	7.1404	7.20618	7.26713	8.35053	6.8456	9.46582	6.47655	8.82199	11.3635	10.4231	10.0356	6.88727	9.98962	7.93954	6.23866	7.01118	6.4269	7.90994	10.7435	5.91775	6.49434	9.79363	6.75291	8.59379
P048xF047.1	H	10.1165	8.16866	6.83542	9.07415	7.40626	8.55278	7.61073	7.68906	6.43394	6.75458	7.06307	7.18654	5.57861	7.70545	5.71356	6.6681	7.7839	7.16108	12.2058	12.055	9.93756	8.811	8.22545	7.84903	7.24511	7.43405	7.29089	7.41908	7.22604	9.68575	7.05871	8.90238	11.8359	10.5214	10.2149	6.97802	6.926	7.57472	7.14753	7.41049	6.07626	7.88983	11.026	5.84126	5.91875	9.44787	7.59715	8.70353
P048xF090	H	9.09542	7.89268	6.55304	9.27407	7.58979	8.91582	7.2704	6.69812	7.41021	6.55311	8.83307	6.70396	6.29991	7.40243	7.43145	5.95404	7.95292	6.861	12.5173	11.3245	10.4519	9.32921	6.80462	8.42843	6.91946	7.27305	7.39102	8.69523	6.63307	8.6136	6.52503	8.80708	10.8817	10.4913	9.90974	6.79141	10.2121	8.20107	6.69747	7.04185	6.82673	7.65787	10.2939	6.13947	6.58236	9.50558	6.77406	8.56168
P048xF090.1	H	9.04982	8.10203	7.36674	9.08628	7.31847	8.74866	7.44334	6.84451	6.61715	6.60954	6.35769	7.20086	5.67708	7.69954	6.23034	5.58189	7.4722	7.20534	12.1534	11.7463	9.61842	8.47312	8.18753	7.43515	6.94829	7.31574	7.19207	7.42595	7.08315	9.58678	7.29637	8.83848	11.4935	10.6989	9.16348	6.59711	6.47447	7.70189	6.46358	7.07105	6.32799	7.83641	10.6248	6.01519	6.15851	9.66855	7.55176	8.84538
P159xF090	H	9.34549	7.9928	7.12284	9.5115	7.65879	8.77308	7.34607	7.80669	6.95758	6.85707	9.15368	7.15033	5.93529	7.71503	6.89358	6.19168	8.25823	7.00674	12.816	11.7833	9.83179	8.73055	6.9706	8.38423	7.13366	7.49607	7.452	8.25933	7.35885	9.84942	6.56787	9.0094	11.2873	10.0752	9.43383	6.88562	9.25677	7.65495	6.15026	7.31208	6.70837	7.34028	10.8624	5.79461	6.12355	7.00897	6.85054	8.41434
P159xF090.1	H	8.96682	8.25492	7.15423	9.25944	7.46088	8.6165	7.38796	7.73874	6.77725	6.72924	6.02072	7.56002	5.73993	7.77611	6.44539	6.68748	7.83183	7.09847	12.3796	12.2679	9.28835	8.06425	8.40933	7.86506	7.2351	7.63009	7.35248	7.60668	7.68979	10.3049	7.24972	9.01781	12.0098	10.5127	9.88934	6.71814	5.38331	7.59658	7.44999	7.48818	6.44616	7.75062	11.4323	6.21296	6.49593	7.19392	7.65496	9.04807
P159xF062	H	9.44608	8.14875	6.90428	9.47958	7.59429	8.6863	7.52951	8.05979	7.53751	6.42074	9.06217	7.07483	6.4215	7.55084	7.47649	6.16811	8.0798	7.10646	12.5563	12.0783	9.99896	8.8702	7.00319	8.53545	7.03027	7.2948	7.3481	8.51293	7.06097	10.1247	6.64661	8.87527	11.5688	10.2846	10.0999	7.02235	9.1893	7.75043	6.565	7.27681	6.81417	7.61128	11.0168	6.23205	6.03518	9.3393	6.89365	8.60958
P159xF062.1	H	8.83755	8.0235	6.99068	9.16198	7.44736	8.71316	7.67061	7.9035	6.81533	6.74566	6.87368	7.55979	5.99296	7.84928	6.32658	6.74436	7.76641	7.22233	12.2925	12.3217	8.88294	7.5847	8.25832	7.87457	7.00757	7.53952	7.1107	7.47368	7.44003	10.3765	7.61767	8.85519	11.9947	10.6522	10.0599	6.45423	6.9296	7.57341	7.86966	7.50579	7.02435	7.83901	11.4072	6.10389	6.47907	9.65896	7.66956	9.05813
P159xF055	H	9.02616	7.89163	6.86099	9.5165	7.65677	8.8181	7.35534	8.19255	6.76829	6.67768	9.31818	7.31062	6.22554	7.56817	6.26643	6.86353	8.43825	7.08932	12.4001	12.2255	9.75544	8.56366	6.8909	8.14348	6.95386	7.27246	7.32492	8.47089	7.34056	10.3439	6.80127	8.90627	11.7165	10.6351	9.85999	6.67084	8.53079	7.69329	6.66049	7.39046	6.78139	7.58862	11.3421	6.02791	6.19488	7.51296	6.85729	8.69846
P159xF055.1	H	9.24419	8.01758	6.83098	9.13534	7.38143	8.74075	8.03527	7.7829	6.62978	6.37177	5.60581	7.73037	5.65688	7.70802	6.29153	6.46338	7.9903	7.11612	12.2619	12.2675	8.45193	7.05783	8.24132	7.79145	6.84335	7.34762	6.93164	7.78505	7.50094	10.2654	7.26332	8.80766	11.8584	10.8321	9.59197	6.61237	6.91222	7.53922	7.94842	7.38162	6.93261	7.48232	11.3312	6.2379	6.17235	7.97373	7.49135	9.14238
P092xF090	H	9.4793	7.92563	6.84431	9.47649	7.53681	8.80964	7.55614	7.76624	7.10522	6.61292	8.9048	6.91093	6.23756	7.58127	6.80126	6.27449	7.77796	6.98591	12.3284	11.9354	10.3885	9.30739	6.89887	8.381	7.00886	7.13374	7.30368	8.65166	7.23499	10.0302	6.79781	8.83331	11.576	10.7333	9.72174	7.1231	9.72934	7.88872	6.06042	7.11721	6.72443	7.93063	10.8917	5.83534	7.0817	8.50127	6.8258	8.61773
P092xF090.1	H	8.92873	8.10315	6.87121	9.10773	7.37673	8.64136	7.9871	7.17299	6.76206	6.52774	5.31831	7.58383	5.66924	7.76063	6.22151	5.69472	7.5602	7.12083	12.3141	12.0045	8.5344	7.13741	8.22678	8.21609	6.92179	7.30374	6.85784	7.47132	6.97347	9.61819	7.62385	8.74874	11.6412	10.8459	10.0045	6.58031	5.91205	7.59626	7.75272	7.1427	6.87063	7.74047	11.078	6.12285	6.34116	9.33832	7.58616	9.1278
P048xF101	H	10.9161	8.04923	6.75263	9.44347	7.56602	8.93098	7.19527	8.13731	6.98106	6.91749	8.02703	7.33262	5.83118	7.52525	6.03251	6.86509	8.20545	6.91934	12.0128	12.3298	9.62911	8.47979	6.93617	9.23756	7.17912	7.24871	7.35489	8.55877	7.02357	10.0518	7.05437	8.80705	11.9293	10.6843	10.4065	8.98586	8.07501	8.06119	7.08619	7.06057	7.1661	7.87955	11.2585	6.20351	6.46498	9.08833	7.41564	8.80467
P048xF101.1	H	10.2266	8.03521	6.87023	8.99115	7.38006	8.84457	8.16791	7.79373	6.67738	6.79946	5.95271	7.26306	5.47212	7.63983	6.25991	6.74334	7.97071	7.21515	12.1818	12.4052	8.98562	7.70144	8.31479	7.99758	6.8136	7.51008	6.95187	7.66787	7.25776	10.0278	7.55183	8.64258	11.8076	10.6893	10.1355	7.00532	7.06058	7.77889	7.58501	7.28318	6.72734	7.98079	11.3401	6.17028	6.55487	9.19688	7.52702	9.02768
P092xF072	H	9.40996	7.97051	6.53709	9.43119	7.56302	8.81873	7.336	8.18331	7.01759	6.89266	8.61181	7.24675	6.48512	7.7157	6.62479	6.69959	8.03022	7.14481	12.3209	12.1186	10.3552	9.25277	6.92895	8.33113	7.14204	7.35922	7.38975	8.62466	7.00129	10.2171	7.19545	8.82493	11.9566	11.0401	9.90913	6.62726	9.5579	7.99565	6.88101	7.11111	6.6353	8.33353	11.0547	6.31601	7.0169	9.47113	6.73173	8.88504
P092xF072.1	H	9.06401	8.07335	7.14545	9.00746	7.37307	8.80886	7.42456	7.81159	6.71033	6.91318	7.20596	6.96752	6.29542	7.90218	5.96113	6.75019	7.88533	7.3526	12.5831	12.3243	9.8509	8.66	8.2736	8.03009	7.01005	7.47459	7.08085	7.63576	7.42151	10.5254	7.33017	8.81556	11.7428	10.7347	9.82563	6.6114	7.59816	7.83148	7.18999	6.93304	10.2495	8.74194	11.2882	6.0344	6.5915	8.79722	7.50278	8.78417
P140xF090	H	9.21805	7.89207	7.00058	9.50619	7.62237	8.85252	7.12392	7.71255	7.24498	6.20041	8.1693	7.22546	6.57938	7.68377	7.63838	5.85451	7.83836	7.12787	12.4129	12.1133	10.1827	9.08079	6.96329	8.25042	7.00064	7.29247	7.36505	8.57093	7.31304	9.22233	7.19365	8.8817	11.6422	10.9225	9.49539	6.74578	8.34808	7.92276	6.44729	7.1422	6.86981	7.92321	10.933	6.45048	6.71557	7.8069	6.70493	8.84268
P140xF090.1	H	9.87699	8.18214	7.45948	9.10608	7.43484	8.76933	7.81042	7.52942	7.4059	6.59248	7.8248	7.03688	5.98585	7.79109	6.33373	6.07906	7.84324	7.15747	12.3456	12.1396	10.1635	9.04821	8.21021	8.11899	6.9308	7.45116	7.26276	7.76569	7.40401	9.42802	7.02973	8.89688	11.7145	10.6652	9.6619	6.83933	8.21188	7.75686	6.6644	7.24708	6.31516	7.91955	11.0267	5.95155	6.35144	7.76447	7.52778	8.97743
P140xF055	H	9.41038	7.91327	6.82909	9.40594	7.58963	8.17406	6.89634	7.34858	4.83634	6.51723	7.94631	7.14682	6.65348	7.73223	5.25272	5.82955	7.70683	7.03699	12.2862	11.8477	9.74921	8.63397	6.85544	8.21742	7.03962	7.21883	7.33269	7.42072	7.57504	9.16243	6.76137	8.8493	11.4703	10.83	9.50044	7.08706	7.74354	7.83458	6.21312	7.22473	6.80465	8.15807	10.644	6.39152	6.74204	8.29851	6.80405	8.86078
P140xF055.1	H	8.90668	7.90105	6.60806	9.15101	7.47986	8.61836	7.44523	6.76666	6.66342	6.76722	6.34692	7.34838	5.94404	7.86377	5.92373	5.52938	7.81764	7.3097	12.0726	12.0238	9.23344	8.06866	8.30378	8.17959	7.14245	7.4451	7.29209	7.83593	7.61554	9.29826	7.08763	8.95283	11.7049	10.7983	9.52856	6.59689	5.43643	7.75244	6.63758	7.24491	6.56111	7.67723	10.8697	6.05574	6.29817	8.34545	7.59195	9.22039
P092xF087	H	9.56654	7.98268	6.90997	9.50547	7.61774	8.7621	7.42401	8.0509	6.8867	6.45468	7.8551	7.2799	6.35968	7.77262	6.44787	6.53396	7.68056	7.02126	12.4094	11.9547	10.2438	9.11801	7.00806	8.61025	7.12058	7.37213	7.40059	8.2839	7.08108	9.76118	7.10921	8.88746	11.7632	10.9194	9.96401	6.95291	8.95354	7.69017	6.89191	7.16163	6.64535	8.25117	10.8219	6.46056	7.0765	8.20274	6.82937	8.53978
P092xF087.1	H	9.67605	8.02653	7.02252	8.85704	7.28399	8.92186	7.96822	6.86984	6.7497	6.76444	5.67186	7.39194	5.84582	7.79522	6.05371	6.04578	7.21146	7.17833	12.0303	11.8698	8.54848	7.28573	8.23592	8.14961	6.88855	7.37764	6.77099	7.63059	6.68781	9.52747	7.58141	8.59382	11.5381	10.6728	9.73653	6.50014	6.58713	7.77096	7.27699	6.95172	6.81265	7.81836	10.7974	6.03241	6.96979	9.28772	7.3981	8.78164
P048xF055	H	9.74836	8.05481	6.92837	9.50778	7.6041	9.03135	7.53719	8.28564	7.00463	7.00386	8.69149	7.68855	6.40911	7.85688	6.65312	6.56613	7.74138	7.15263	12.7643	12.1053	10.2282	9.1146	7.08796	8.19633	7.33242	7.46874	7.50264	8.20456	6.90481	9.71143	7.27383	8.9398	12.1371	11.0005	9.93362	6.87574	7.30055	7.92292	7.04814	7.38668	7.03689	7.78631	11.0379	6.83403	6.5183	10.3151	6.92342	9.04548
P048xF055.1	H	9.42875	8.16009	6.74418	9.07077	7.35495	8.77612	7.93974	7.56944	6.71604	6.4512	5.9885	7.65263	5.66348	7.74896	6.24865	6.23563	7.77106	7.17155	12.3375	12.1843	8.80222	7.5856	8.27016	7.85922	6.99955	7.47491	7.08841	7.39267	7.38841	10.181	7.34974	8.76406	11.7466	10.8252	10.083	6.48574	6.67811	7.71929	7.44335	7.29748	6.80005	7.65814	11.1757	6.21494	6.23769	9.70782	7.48744	9.03209
P140xF072	H	9.17996	7.85022	6.79137	9.45351	7.59951	8.72557	7.42782	7.64474	7.11648	6.2287	7.76643	7.35922	6.39184	7.65645	7.26982	6.40563	8.13198	7.02252	12.4578	11.933	9.61709	8.47281	6.81585	8.18348	7.01415	7.31049	7.30859	8.35368	7.43169	8.96634	6.66469	8.83204	11.6824	10.3943	9.99308	6.84547	7.60536	7.8974	6.58703	7.19584	6.72912	7.62691	10.8656	6.0498	6.19537	7.84683	6.65943	8.47429
P140xF072.1	H	9.00132	8.15594	7.50513	8.99273	7.24145	8.7393	7.77045	7.05364	6.78942	6.68408	5.99828	7.32029	6.00524	7.9481	6.14233	6.19376	8.05127	7.22372	12.145	12.0437	8.9031	7.66811	8.30056	7.89088	6.83042	7.51617	7.00372	7.82613	7.4866	9.25554	7.13652	8.71416	11.7287	10.3616	9.86681	6.62306	6.69662	7.61692	7.04686	7.21729	6.8406	7.75134	11.0653	6.09336	6.26659	8.12952	7.41825	8.91456
P135xF087	H	10.1399	7.99947	7.06729	9.52108	7.71425	9.20494	7.5925	7.95886	7.42529	6.75203	8.04994	7.42415	6.6292	7.88555	6.2784	6.60367	8.11236	7.19577	12.7685	12.3271	9.98614	8.85181	7.04806	8.56113	7.27858	7.30142	7.32041	9.05581	7.08476	10.2389	7.31514	8.95461	12.0297	11.0754	10.3085	7.33021	9.07294	8.23075	6.97928	7.2375	7.10396	7.89405	11.2365	6.7872	6.95241	9.37865	6.89139	8.93235
P135xF087.1	H	9.20924	8.22559	7.48537	9.1447	7.38544	8.61477	7.98837	7.50938	7.09044	7.07079	6.96756	7.20688	6.20314	8.07684	6.349	6.40638	7.77761	7.40368	12.4146	12.3699	9.86207	8.70281	8.48942	7.96206	6.9124	7.59714	7.24611	8.00088	7.23851	10.2521	7.27251	8.90089	11.9596	10.7893	10.2092	6.85929	7.15415	7.91398	7.04356	7.10002	6.74032	7.77621	11.3176	5.96589	6.62498	9.39418	7.66967	8.99994
P135xF062	H	9.29142	8.05893	7.06483	9.54765	7.64446	9.1765	7.49499	7.38077	7.15212	6.60799	7.29801	7.60118	6.67503	7.96686	7.22559	5.64806	7.82843	7.1463	12.8203	12.0726	9.86265	8.74828	7.07038	8.59502	7.20857	7.34983	7.40975	8.89456	7.15696	9.36033	7.23131	8.93314	12.0469	10.9728	9.9055	7.36364	7.16855	8.05099	6.59165	7.32168	7.51626	7.72054	10.8396	6.67284	6.35031	9.54857	6.84375	9.16143
P135xF062.1	H	9.31469	8.41975	7.21357	9.37619	7.66371	8.7763	7.34414	7.28399	6.63056	6.66733	8.34661	7.29388	6.18804	7.99395	6.47693	6.13269	7.93274	7.3972	12.6125	12.3136	10.1751	9.03858	8.45843	7.77279	7.26217	7.7962	7.68284	7.83312	7.58109	10.1375	7.06079	9.18743	11.9202	10.6508	9.99416	7.42891	8.10199	7.70164	6.53019	7.39596	6.24888	8.07423	11.1797	5.73582	6.27989	8.87983	7.84298	9.01424
P092xF101	H	10.0955	7.94711	6.95776	9.48749	7.71633	8.93003	7.38219	7.68402	6.95982	6.51989	6.45307	7.60145	6.4679	7.83149	6.18712	6.22386	7.1534	7.14859	12.15	11.7648	9.47745	8.3371	7.07804	8.4381	7.18588	7.27711	7.27747	8.42714	6.53795	9.27371	7.25182	8.85468	11.7158	10.7621	9.82064	7.00707	6.95197	7.74416	7.21848	7.20886	7.03176	7.95374	10.6221	5.89887	6.66718	9.76786	6.64701	8.69468
P092xF101.1	H	9.6909	8.19826	7.72664	9.19661	7.48465	8.9858	7.67336	7.39551	6.52929	7.0084	6.66834	7.33159	5.82224	7.84651	6.46247	6.02987	7.34188	7.2238	12.3332	12.1028	9.54291	8.39031	8.35371	8.01002	7.06046	7.48898	7.29202	7.6818	7.12104	9.70279	7.04297	8.91356	11.8378	10.7337	9.87805	7.13158	6.32855	7.59661	7.09905	7.22393	7.21217	8.32175	10.985	5.63482	6.09446	9.73256	7.6612	8.92947
P092xF047	H	9.56662	7.91609	6.82212	9.44179	7.61484	8.88381	7.42172	8.18808	6.98905	6.72946	6.67901	7.68939	6.45883	7.81815	6.23921	6.87665	7.69237	7.05467	12.4337	12.2881	9.39223	8.2043	7.04792	8.57219	7.10519	7.24233	7.23826	8.17548	7.01864	10.183	7.17206	8.80724	12.0455	10.6925	10.4399	7.15609	6.47932	7.89115	7.43603	7.18934	7.00767	7.90606	11.2051	6.26416	6.87363	9.56519	6.88522	8.62697
P092xF047.1	H	8.72911	8.07066	6.66821	9.06352	7.34485	8.72563	7.34551	7.8413	6.98466	6.45005	5.85492	7.64024	5.65024	7.63192	6.05061	6.46764	7.60521	7.116	12.3265	12.1663	9.53541	8.39808	8.15177	7.79782	7.07611	7.36475	7.09827	8.46603	7.07111	9.92393	7.03495	8.8068	11.7059	10.6636	10.2618	6.90508	6.67416	8.12993	7.4841	7.28277	6.38408	7.91192	11.1571	5.73239	6.28727	9.45494	7.55967	8.79687
P140xF087	H	9.86886	8.07492	7.10905	9.59008	7.6938	8.88541	7.6494	7.60435	6.82988	6.77638	6.08558	7.63277	6.54568	7.88067	6.48071	6.10542	7.52028	7.17933	12.4569	11.7968	9.00939	7.8938	7.05509	8.50449	7.2543	7.34999	7.3433	8.41206	6.93399	8.86147	7.08496	8.96009	11.559	10.813	9.76743	7.03118	6.01964	7.76374	6.84436	7.38189	7.26725	7.63183	10.7026	5.86389	6.54436	8.12103	6.86039	8.60005
P140xF087.1	H	9.94673	8.32623	7.66136	9.22867	7.51737	8.91547	7.84872	7.20142	6.70257	6.64027	6.74873	7.40641	5.86247	7.90642	5.99538	6.33491	7.85931	7.26591	12.3322	12.1884	9.77792	8.64306	8.28652	8.25362	7.09018	7.65374	7.33996	7.86369	7.20673	9.07247	7.42483	9.02014	11.6985	10.7466	10.2671	6.99507	6.43991	7.90343	6.9082	7.42158	6.30341	7.86763	11.1318	6.17342	6.41879	8.04765	7.68568	8.98899
P140xF062	H	9.78589	7.8392	7.16365	9.63936	7.72865	8.79724	7.49909	7.46155	7.41928	6.36047	5.99165	7.78119	6.64159	7.97033	7.15356	5.98532	7.74928	7.20376	12.8145	11.8571	8.94149	7.77142	7.01614	8.64556	7.2276	7.37373	7.36473	8.42453	6.92709	8.36637	6.99537	8.9317	11.6656	10.5588	9.87407	7.0783	5.61233	7.7015	7.00125	7.25158	7.33851	7.59949	10.6302	6.05768	6.76865	8.07117	6.90208	8.55915
P140xF062.1	H	9.25748	8.22684	7.60358	9.23383	7.51793	8.76857	7.41846	7.02446	6.71835	6.61177	5.97576	7.49088	6.16051	7.97195	6.04489	6.13322	7.68206	7.36621	12.0366	12.1066	9.44828	8.25492	8.3438	7.94326	7.07071	7.54462	7.32884	7.73549	7.43195	9.28576	7.25722	8.98253	11.8258	10.6044	9.8521	6.51272	5.98594	7.74319	6.6647	7.26255	6.77851	7.74381	11.002	5.7909	6.4623	8.26425	7.62001	9.05707
P135xF090	H	9.2924	8.26201	7.23568	9.80034	7.9553	8.78224	7.71988	6.93296	6.59432	6.63634	5.78097	8.00152	7.08457	8.31255	6.88816	5.4241	7.59115	7.40594	12.6328	11.4451	8.42111	7.1626	7.29752	8.66387	7.38939	7.61695	7.44432	8.00202	7.08761	9.31363	6.96851	9.13823	11.2008	10.1258	8.7018	6.63463	5.12006	7.20182	6.76417	7.53287	7.58488	7.25856	10.2171	5.39096	6.75298	8.11573	6.79849	8.26822
P135xF090.1	H	8.49222	7.79146	7.37214	8.82876	7.26742	8.58725	7.17706	6.47182	6.56454	6.64559	6.0986	7.2884	6.02099	7.9133	6.08314	5.03469	7.50404	7.38734	12.5091	11.8221	9.24475	8.0886	8.37299	7.79044	6.89581	7.55124	7.07949	8.10574	7.32335	9.4097	7.32194	8.82852	11.5754	10.7842	8.95874	6.62781	5.59585	7.7228	6.13667	7.1034	6.99097	7.75307	10.6955	5.99536	6.29118	8.80281	7.52515	9.07014
P092xF062	H	9.87523	8.27516	7.09444	9.72598	7.77964	8.88608	7.54461	7.74232	6.87269	6.1315	6.06317	7.90513	6.88254	8.10972	6.22956	5.98417	7.25992	7.32857	12.6082	11.6913	8.81011	7.65206	7.02701	8.42112	7.3135	7.55064	7.33937	8.46562	6.75486	9.43188	6.90644	9.00102	11.7241	10.5397	9.72173	7.37133	5.21066	7.73227	7.39041	7.50163	7.40426	7.78577	10.557	5.58867	6.91544	9.01957	6.76338	8.56695
P092xF062.1	H	9.45467	8.27893	6.59832	9.22045	7.51959	8.91057	7.50145	7.81242	6.84806	6.9679	8.44527	7.48636	6.07632	7.86934	6.32816	6.51373	7.50828	7.23074	12.0151	12.3312	10.4078	9.29594	8.28645	8.1372	7.08963	7.52361	7.37043	8.02618	7.35209	10.039	7.21122	9.02748	11.9509	10.8363	10.098	6.89426	8.64879	7.91059	6.93033	7.43583	6.27867	8.202	11.286	5.84602	6.21495	9.31913	7.65831	9.1244
P135xF072	H	9.50733	8.09877	7.12544	9.75377	7.8632	8.83665	7.86004	8.02331	7.08597	6.44494	5.73593	7.94672	7.13531	8.20999	7.12375	6.56607	7.86421	7.21848	12.7155	12.1858	8.94662	7.68771	7.04921	8.76844	7.16026	7.41312	7.34042	8.0016	7.22145	10.2289	7.36697	9.01261	12.103	10.4134	10.2417	7.31148	6.70237	7.45039	7.70924	7.48048	7.78167	7.64997	11.0419	6.26146	6.59638	8.8881	6.9397	8.51368
P135xF072.1	H	9.7043	8.07902	6.73237	9.08237	7.42583	8.70364	8.0627	7.73092	6.91384	6.76008	6.28806	7.37814	6.01555	8.05212	6.48442	6.38231	7.67026	7.45982	12.4442	12.3583	8.93226	7.70113	8.51107	7.82415	6.82499	7.52622	6.8511	7.77681	7.54055	10.4808	7.29131	8.74996	11.9919	10.5907	10.0734	6.89505	6.21575	7.95512	7.72777	7.03777	7.11798	8.13935	11.3014	6.03461	6.56612	9.7323	7.5959	9.07489
P048xF072	H	9.64139	8.30231	7.14126	9.8024	7.90273	9.59791	8.0462	7.61331	7.33789	6.56793	6.53249	8.00176	6.83739	8.28975	7.29027	6.39949	7.96378	7.45601	12.8741	12.3354	9.57831	8.38196	7.28504	8.66491	7.50066	7.51028	7.54133	9.13235	7.01389	9.05141	7.64765	9.13585	12.1092	11.0406	9.31582	6.94375	6.59399	8.10329	7.08742	7.46619	8.37255	7.96227	10.5719	6.89948	6.86087	9.7245	6.86706	9.23437
P048xF072.1	H	9.64393	8.26451	6.60825	9.14091	7.46954	8.75594	7.38032	7.62593	6.39256	6.82987	8.32573	7.07585	5.6757	7.73909	6.17648	6.59417	7.7428	7.16317	12.0234	11.9004	10.2919	9.18369	8.27422	7.7401	7.22803	7.54465	7.40532	7.55756	7.14511	10.1859	6.98595	8.97412	11.571	10.5521	9.90389	6.71803	8.99651	7.49274	6.48729	7.24597	5.89071	8.12326	10.7891	5.97754	6.41781	9.12195	7.5046	8.66007
P209xF101	H	9.46026	8.24303	6.56159	9.32776	7.53192	8.91663	6.45078	7.69589	6.34889	7.38164	10.0118	7.21265	6.71841	7.52938	6.19019	6.20716	8.02353	7.1459	12.5211	12.1243	10.4746	9.36512	7.01129	8.33419	7.07481	7.3069	7.55114	8.29956	6.74183	9.60523	6.35416	9.09153	10.9326	10.4797	10.019	7.19933	9.15545	7.79646	6.61486	7.18922	5.52263	7.7419	11.1145	5.32868	6.10297	10.1473	7.46324	8.84353
P209xF101.1	H	9.17156	7.94911	8.40272	8.75449	8.15434	8.38922	7.58175	7.37258	7.31961	6.31682	6.82106	7.53145	5.96583	7.71545	6.11047	6.17836	7.98699	6.95867	12.2136	12.2501	9.26161	8.04731	8.51799	8.49666	7.01892	7.48083	6.99795	8.50954	7.94359	10.0925	6.62186	8.77189	11.699	10.6741	10.0947	7.16712	5.38613	8.08691	7.44365	7.2183	7.01468	7.88072	11.1171	6.64509	6.31147	10.0466	7.36769	9.03923
P165xF072	H	9.26083	8.24715	6.86622	9.59199	7.78593	8.63867	6.79716	7.73866	6.64064	7.07268	9.89583	6.30617	7.03684	7.58721	7.18197	6.407	8.48219	7.23207	12.8253	12.0487	10.087	8.94475	7.1421	8.55142	7.26696	7.54377	7.64429	8.02149	6.74872	9.70823	6.60478	9.17064	11.0138	10.0846	10.0069	6.88788	9.48862	7.50921	5.14385	7.53766	5.31251	7.27805	11.1267	5.71153	5.71611	9.25112	7.44814	8.53963
P165xF072.1	H	8.81777	7.87594	8.35179	8.99386	8.03547	8.41039	7.49067	7.73948	7.50931	7.40102	8.4651	7.03447	6.21764	7.53169	5.65993	6.62951	8.65283	7.15055	12.3414	12.2453	10.1616	9.01222	8.43772	7.99803	7.01669	7.31529	7.34534	7.25343	6.97321	9.70033	7.02366	8.92568	11.7576	10.3268	10.1175	6.73368	8.63809	7.60007	6.70182	7.35344	5.97434	8.12606	11.2994	6.15489	6.05127	9.61771	7.48645	8.92699
P215xF055	H	10.0503	8.09902	6.74315	9.5039	7.75277	8.99257	7.08713	7.82572	6.671	6.97424	10.2162	6.21546	7.01318	7.7194	6.44518	5.54691	8.91067	7.14633	12.9442	12.3636	10.7314	9.63906	7.01437	8.53604	7.14654	7.38016	7.57313	8.10553	7.56951	9.88921	6.67024	9.09184	11.3477	10.7758	10.267	7.01757	9.58293	7.98037	5.87864	7.31834	5.72185	8.0831	11.3395	5.36106	6.7256	9.85569	7.52673	9.08612
P215xF055.1	H	9.03535	8.19435	8.69029	9.2389	8.14689	8.44961	6.74566	7.72891	7.44458	7.03899	8.65033	7.09526	6.29548	7.55677	5.92139	6.11283	8.60948	7.2754	12.6459	12.4885	10.2507	9.10227	8.56364	8.35399	7.21827	7.63383	7.48046	7.92594	7.75241	9.86859	6.97706	9.08691	11.9548	10.6803	10.1845	7.20788	7.90276	7.87329	6.668	7.23675	5.85844	8.10051	11.4034	6.19241	6.55002	10.0801	7.59559	9.22733
P165xF090	H	10.1934	8.17122	6.89822	9.54294	7.70805	8.57173	7.04832	7.22787	6.94982	6.74526	9.2883	6.65317	7.10112	7.62318	8.05836	5.50609	8.24109	7.18099	12.6177	11.711	10.1901	9.0942	7.06041	8.42766	7.08967	7.67914	7.51471	7.85714	6.78094	9.60797	6.53746	9.06529	10.8884	10.0833	9.18833	6.9979	9.53329	7.33119	5.36152	7.26105	5.3313	7.03533	10.6069	5.13995	5.95267	9.62416	7.35272	8.44115
P165xF090.1	H	9.13554	8.31751	8.82601	9.29194	8.33013	8.64113	7.12842	7.52445	7.6621	6.63726	7.73854	7.66198	6.2431	8.10438	6.7178	6.03608	8.45676	7.14291	12.8325	12.326	10.1017	8.98345	8.67029	8.21822	7.27982	7.78652	7.57382	8.30538	7.79235	10.0087	7.1674	9.17719	11.7235	10.7027	9.62125	7.53254	7.70621	8.01966	6.88733	7.54463	6.45127	8.01187	11.2564	6.52217	6.50874	9.77223	7.45462	9.07147
P211xF087	H	10.1079	8.28732	6.94105	9.60453	7.77179	8.76013	6.98619	7.95142	6.95272	7.04403	9.50846	7.11092	6.97086	7.55375	7.19117	6.6779	8.59297	7.19034	12.7782	12.2995	10.506	9.39698	7.00135	8.8443	7.14412	7.637	7.59141	8.55823	7.09614	10.3215	6.89432	9.14255	11.482	10.8376	10.2268	7.11553	9.39025	7.86007	6.34138	7.58441	5.81448	7.66126	11.2393	5.66228	6.41513	10.506	7.52571	8.46367
P211xF087.1	H	8.9441	7.72552	8.05697	8.88666	8.15395	8.26799	7.41279	7.85185	7.66578	7.47331	9.59596	6.39419	6.41625	7.53141	5.81225	6.75862	8.59768	7.17702	12.463	12.5119	10.5377	9.43714	8.54208	8.21591	6.83596	7.57052	7.20173	7.63629	7.2966	10.398	6.78394	8.81743	11.6599	10.7298	10.3644	7.07344	9.12773	7.99217	6.41913	6.8757	5.72162	8.38861	11.4646	6.09315	6.25189	10.6921	7.49	8.6587
P204xF072	H	10.1182	8.30364	7.16736	9.69284	7.94436	8.71402	7.37786	7.78101	7.07144	7.26916	8.49514	7.39588	7.09356	7.811	7.36702	6.59046	7.87125	7.36163	12.8709	11.8144	9.91151	8.78536	7.25401	8.6718	7.28299	7.57581	7.63294	7.97845	6.78248	10.1095	6.93538	9.15913	11.7526	10.0806	10.2085	7.00393	9.4421	7.59653	6.51486	7.59965	6.13435	7.35846	10.8848	5.51151	6.30641	9.81506	7.54764	8.15326
P204xF072.1	H	9.34733	8.0587	8.57843	9.01691	8.18571	8.31239	7.63671	7.86353	6.60261	6.63197	6.90539	7.36151	6.88276	8.02179	6.25746	6.63667	7.59727	7.20071	11.699	12.1257	8.59891	7.33372	8.37711	8.62521	7.05712	7.42673	6.92241	7.21783	7.27657	10.3197	7.37388	8.82052	11.8203	10.3132	9.87491	7.33979	6.07622	8.1192	8.14491	6.94395	10.8898	8.59402	11.0661	6.80618	6.92534	10.3142	7.251	8.70209
P215xF062	H	9.61742	8.39508	6.79259	9.5701	7.76946	8.36306	7.40379	7.40655	6.68009	7.27395	8.41982	7.2933	6.85705	7.53623	7.49465	5.68837	8.16301	7.22176	12.6859	11.7456	9.92483	8.75741	7.10979	8.68088	7.17207	7.59985	7.50754	8.01366	7.30396	9.07922	6.86522	9.07467	11.4698	10.208	9.66531	6.01591	8.28866	7.39626	6.05509	7.4241	6.1748	7.19687	10.7352	5.09045	5.985	10.419	7.58904	8.59907
P215xF062.1	H	9.21373	8.12378	8.62937	9.2307	8.07144	8.02967	7.67893	7.38028	5.90199	7.08193	7.14403	7.26487	6.32876	7.37691	5.99801	6.11059	8.18245	7.13048	12.0229	12.279	9.73878	8.58331	8.41112	7.94517	7.20057	7.51375	7.34447	7.17233	7.82786	9.57035	7.08645	9.01893	11.7284	10.4203	9.99724	7.38211	6.60464	7.85194	6.91112	7.17435	6.32302	8.31798	11.1336	6.35535	6.14053	10.3383	7.51617	9.04504
P211xF090	H	9.95882	8.1041	6.96111	9.47262	7.69704	8.86776	7.06641	7.71671	6.88548	7.10289	8.33544	7.35948	6.87715	7.58907	6.42301	6.22933	8.58266	7.20909	12.7052	12.2312	10.069	8.92965	7.10838	8.73278	7.16416	7.37887	7.52786	8.05683	7.63156	10.4125	7.24418	9.06352	11.6734	10.7168	10.0601	7.00936	8.42415	7.84658	6.68502	7.46545	6.12669	7.86865	11.2235	5.71382	6.44615	9.50632	7.48817	8.73853
P211xF090.1	H	9.38362	8.07279	8.58046	9.20986	8.18595	8.35624	7.52281	7.45977	7.68316	7.03705	7.96234	7.05725	6.29659	7.47758	5.76499	6.42687	8.24421	7.17516	12.2307	12.3368	10.0949	8.95482	8.49388	8.20986	7.24321	7.4913	7.32869	7.52955	7.73418	10.2666	7.22786	9.03674	11.7512	10.5395	10.1958	7.45601	7.60549	7.91622	6.85965	7.20372	6.08271	8.27608	11.2976	6.06351	6.40207	10.069	7.47813	8.9445
P167xF101	H	9.80118	8.45344	7.16365	9.70346	7.84849	8.53478	7.40111	7.15579	6.69819	7.52451	7.1543	7.69248	7.08459	7.79249	7.294	5.66806	7.97397	7.35253	12.5749	11.5152	8.99453	7.88656	7.28381	8.60051	7.28104	7.7451	7.576	7.50957	7.11834	8.98914	6.6356	9.17493	11.4005	9.88948	9.00352	6.49536	6.50065	7.10547	5.9308	7.56247	6.26417	7.04826	10.4584	5.41077	5.69768	7.86241	7.54348	8.30824
P167xF101.1	H	8.90218	7.90601	8.33851	9.07584	8.1805	8.26827	7.65735	7.79149	7.71995	7.38181	9.84397	6.70513	6.57574	7.57826	5.71765	6.62303	8.68242	7.36983	12.1743	12.5325	10.5258	9.39867	8.61015	8.12053	7.05685	7.44917	7.31968	7.64699	7.81184	9.94247	6.79422	8.91127	11.8496	10.7211	9.92813	6.72516	8.83443	8.10232	6.26389	7.30582	5.94661	8.37292	11.4518	6.17465	6.46363	8.98428	7.71912	9.3472
P215xF087	H	9.69747	8.17045	6.51926	9.40931	7.64779	9.07191	7.09925	7.8089	7.48686	7.54337	9.19506	7.40163	6.69743	7.60564	7.12876	6.43144	8.75662	7.19177	12.6415	12.1626	10.3812	9.27158	7.13901	8.73997	7.35669	7.29209	7.47103	8.46834	7.28369	9.36011	7.33501	8.97817	11.8037	10.905	10.5532	7.16974	9.07302	8.27008	6.3069	7.19824	6.37401	7.69018	11.2248	6.39464	6.60572	10.3042	7.43777	8.93971
P215xF087.1	H	8.99264	8.25173	8.66903	9.25653	8.31553	8.36839	7.95438	7.50177	6.51478	6.7987	5.78377	7.57668	6.96799	7.9752	5.12593	6.68224	8.40111	7.13194	12.6354	12.4671	9.38531	8.14296	8.12987	8.237	7.47997	7.60687	7.3662	7.32547	8.14073	9.89178	7.7707	9.13909	11.8114	10.4491	10.323	6.8682	5.13888	7.68893	7.66567	7.31833	7.48289	8.0323	11.2623	7.13369	6.11584	9.81464	7.49596	8.82311
P204xF047	H	9.9054	8.36553	7.2925	9.78003	8.01964	8.77476	7.5439	8.06874	7.10238	7.34424	7.425	7.68854	7.12624	8.00572	7.88114	6.30089	7.3804	7.49581	12.5813	12.2132	9.42072	8.19594	7.32879	9.12995	7.43907	7.65882	7.65139	7.26744	7.10631	10.6096	6.55419	9.23828	11.8051	10.0845	10.1484	7.55472	8.13841	7.76182	7.15516	7.53693	10.2588	7.85496	11.245	5.59947	6.31968	8.74034	7.65537	8.03739
P204xF047.1	H	8.95429	7.7971	8.28669	9.00505	8.24583	8.28916	7.54797	8.34771	7.71486	7.51094	9.91421	5.80018	6.15159	7.51729	5.95306	7.17132	8.43383	7.20735	12.2421	12.7444	10.5422	9.41969	8.51528	8.1723	7.21039	7.48067	7.22683	7.49116	7.25816	10.9649	6.6337	8.87018	11.9832	10.4716	10.5682	7.06974	10.4607	8.05617	6.83596	7.35889	5.56571	8.3056	11.6826	6.13279	6.20105	9.44489	7.51145	8.6867
P167xF062	H	10.3705	8.15106	7.01095	9.5829	7.80559	9.00581	7.49222	7.72433	7.19922	7.21794	7.96263	7.46589	6.54665	7.77775	6.55425	6.34876	8.65301	7.2609	12.6637	11.9057	9.72401	8.59753	7.13546	8.68428	7.25439	7.38248	7.47801	8.17958	7.51029	9.28345	7.4803	9.0573	11.8999	10.379	9.92885	6.92273	8.99676	7.77284	6.58761	7.51905	6.04815	7.38033	11.0157	5.94605	7.50326	8.10657	7.47412	8.81076
P167xF062.1	H	9.64331	7.86902	8.29662	8.63647	8.16898	8.23761	8.25475	7.59343	7.65635	6.30318	7.08641	7.23764	6.21318	7.82859	6.49837	6.23672	8.4167	7.045	12.1642	12.0724	9.06253	7.88867	8.64002	8.26021	7.07903	7.57414	6.99389	7.79139	7.77723	9.43494	7.07219	8.75281	11.8373	10.5611	9.84855	7.20962	7.18514	8.13772	7.6834	7.14904	7.23768	7.81181	10.9327	6.44005	7.01675	9.14107	7.21101	9.18385
P215xF047	H	9.72246	8.20657	6.82952	9.55055	7.70025	8.84529	7.11317	7.71938	6.5922	6.9773	7.65797	7.39285	6.6385	7.69294	6.64123	6.25612	8.31226	7.18866	12.585	11.9554	9.8835	8.77387	7.07117	8.49133	7.20969	7.54612	7.42411	8.23561	7.30428	9.34528	7.02781	8.99327	11.6469	10.5509	10.3447	6.90621	7.18765	7.71918	6.70104	7.39031	6.07242	7.70766	10.9052	5.65544	6.11988	9.81097	7.49933	8.63894
P215xF047.1	H	9.00065	8.15541	8.61095	9.19776	8.28972	8.34811	7.24116	7.61148	7.77393	7.06548	10.1633	6.51858	6.27737	7.8567	5.43042	6.33694	8.39808	7.27324	12.6423	12.2538	10.7918	9.69826	8.5749	8.39537	7.22386	7.44223	7.5587	7.51368	7.74613	9.55564	6.3266	9.18478	10.8754	10.4579	10.3347	7.92659	9.95136	7.85676	6.15931	7.29833	4.65344	8.17147	11.1155	5.92888	5.90173	9.74649	7.51841	8.93359
P167xF072	H	9.55455	8.26845	6.95161	9.5998	7.8071	8.43708	7.25682	7.30583	6.64225	7.27743	6.11826	7.80931	6.59635	7.67709	6.30115	5.89051	7.84927	7.21849	12.6052	11.4795	8.89235	7.76419	7.20187	8.32592	7.42172	7.65173	7.41479	7.3325	6.91759	9.52736	7.1778	9.03751	11.5344	9.82636	9.81973	6.77585	6.79992	7.26938	6.7173	7.37436	6.16489	6.93074	10.6268	5.63245	6.42699	7.74759	7.45103	8.17067
P167xF072.1	H	9.10393	7.94842	8.44074	9.07536	8.14836	8.29833	7.09487	7.78026	7.68338	7.39135	9.54842	7.23554	6.26566	7.4543	5.03443	6.57069	8.54649	7.15009	12.48	12.299	10.3815	9.26304	8.42915	7.91128	7.02036	7.30162	7.36614	7.72206	7.80345	10.3401	6.55678	8.93957	11.6874	10.4935	10.1591	6.90364	9.59267	8.03937	6.40343	7.28504	5.54718	8.02691	11.3984	5.69264	6.19644	8.37029	7.44988	8.73905
P209xF090	H	9.5842	8.18196	6.96799	9.53922	7.71228	9.18674	7.38926	7.71255	7.35082	7.26852	7.79727	7.41309	6.63926	7.85603	6.72661	6.33951	8.08539	7.29565	12.9477	12.0469	10.2191	9.11428	7.19225	8.95468	7.16558	7.44505	7.55547	8.24183	6.69547	9.64551	7.67149	9.03246	12.0459	10.7922	10.3865	7.16628	7.7373	8.2455	6.80844	7.46139	6.67307	7.85622	11.3121	6.6017	6.95107	10.8423	7.44633	8.99423
P209xF090.1	H	8.99949	8.34359	8.85902	9.1765	8.36124	8.58617	7.77266	7.59054	7.65349	6.86675	6.53569	7.60904	5.89246	7.86588	5.54721	6.34936	8.00728	7.10663	12.1825	12.3854	9.0736	7.83097	8.62168	8.20904	7.09842	7.59931	7.31959	7.28344	7.68336	10.6221	7.48957	9.10611	11.7126	10.3477	9.98496	6.8893	5.22517	7.94418	7.5458	7.28413	6.38553	8.14007	11.2899	6.21162	6.64568	9.89093	7.57206	8.88658
P165xF087	H	9.65269	8.35968	7.09821	9.7482	7.97661	8.54337	7.56909	6.91895	6.14027	7.34749	6.15703	7.80691	7.04351	7.9133	7.0841	5.79941	7.5332	7.27842	13.0387	11.576	9.4568	8.3246	7.16752	8.59801	7.36264	7.5391	7.66323	7.18331	6.56284	8.71405	7.39473	9.22418	11.069	10.7336	9.31172	6.62174	6.98102	7.39047	5.92504	7.47861	6.69645	7.21325	10.3658	6.5091	6.06383	9.84734	7.58909	8.52714
P165xF087.1	H	9.78384	8.26238	8.69876	9.23385	8.39271	8.38031	7.8429	7.42915	7.31903	6.5075	6.98461	7.5291	6.89412	8.04845	5.94691	6.57482	8.29368	7.15444	12.7119	12.2729	9.07536	7.89256	8.14294	8.17065	7.31435	7.634	7.38343	7.27952	7.34947	9.62626	7.70543	9.15082	11.6463	10.5563	9.59099	6.84696	5.62239	7.75624	7.51229	7.61636	7.31981	7.68255	11.0452	6.82165	6.38505	10.5021	7.56832	9.11239
P211xF047	H	9.8435	8.18286	6.87006	9.46048	7.72531	8.55197	7.3618	7.81261	6.82404	7.43913	6.9407	7.52561	6.5645	7.74597	6.38925	6.65029	8.1902	7.28034	12.8478	12.0731	9.4285	8.25936	7.09268	8.39953	7.10462	7.37524	7.32322	8.03928	7.19621	10.2201	7.21303	8.89671	11.7015	10.4788	10.1931	6.77433	6.69077	7.65623	7.11065	7.23735	6.32084	7.73082	11.0108	5.79892	6.25354	9.18966	7.4513	8.57633
P211xF047.1	H	9.05485	7.96736	8.66359	9.09715	8.03248	7.98102	7.32433	7.6878	6.30527	7.12483	8.21564	7.3309	6.15403	7.38756	6.28468	6.73378	8.81358	7.18319	12.7515	12.4861	10.2031	9.0856	8.46197	8.1797	7.12283	7.45582	7.33447	7.54823	7.81452	10.3859	7.20656	8.9807	11.8561	10.5614	10.3181	7.19187	8.10986	7.74665	6.68816	7.18771	5.85522	8.35964	11.3961	6.82549	6.31373	10.3161	7.52592	8.94448
P204xF062	H	9.8648	8.09054	6.60508	9.49029	7.61599	8.68155	7.26381	8.05287	6.47921	7.28069	6.82086	7.51518	6.86636	7.73935	6.26388	6.45524	7.74473	7.11085	12.3993	12.1461	9.18833	7.96348	7.10743	8.39343	7.07247	7.33837	7.26995	7.90247	6.95045	10.5943	7.19699	8.91239	12.0452	10.2327	10.2321	6.81826	7.54398	7.58833	7.35672	7.51679	6.60641	7.24524	11.3513	5.66163	6.25243	9.0607	7.45451	8.26748
P204xF062.1	H	9.50965	8.1227	8.50731	9.21528	8.16059	8.30457	8.04694	7.80937	6.86499	6.65018	6.31292	7.55535	7.07096	8.03577	5.67037	6.66943	7.53599	7.21886	11.9991	12.3221	8.52888	7.25586	8.74687	8.02222	7.05447	7.8001	7.0255	6.62549	8.14928	10.8187	7.17552	8.95283	11.8768	10.0156	10.0052	7.02805	5.58173	7.44471	8.10133	7.39968	7.36057	7.38735	11.191	6.26839	6.24478	9.73786	7.3142	8.5223
P165xF055	H	9.80385	8.24961	6.79306	9.59982	7.78655	8.53443	7.22076	7.84438	7.04429	7.20055	6.94332	7.6581	6.97575	7.90016	7.04263	6.2813	8.29819	7.24684	12.8345	12.2316	9.54015	8.40531	7.19954	8.49514	7.12593	7.48119	7.5475	7.66229	7.44752	9.68914	7.69223	9.04378	11.9778	10.8519	10.0927	6.98984	6.9448	7.73277	7.0562	7.32793	6.79007	7.7903	11.3494	6.6151	6.24843	10.3661	7.5562	9.18268
P165xF055.1	H	8.98364	7.91981	8.49979	9.0209	7.75165	8.10948	6.69993	7.65864	6.53237	6.92445	10.4344	6.05601	6.38327	7.70079	6.47228	6.20176	8.12673	7.05173	12.2079	12.2926	10.506	9.39495	8.40018	7.76911	7.01908	7.34678	7.34542	7.21837	6.92985	9.88718	6.08839	8.98531	10.5573	10.571	9.67724	7.68003	9.69498	7.77179	6.56924	7.0681	4.92506	8.14092	11.2425	6.24744	6.11853	9.85378	7.41688	9.03824
P211xF072	H	9.7968	8.20858	6.86037	9.50233	7.69195	8.67874	7.07623	8.09195	7.06113	7.17622	6.84202	7.61643	6.78421	7.75935	6.97944	6.5764	8.31955	7.24492	12.6586	12.1233	9.49399	8.32397	7.13886	8.42951	7.04368	7.44078	7.42693	8.40662	7.39445	10.5767	7.18596	9.032	11.9521	10.4111	10.0523	6.51946	7.01987	7.61806	7.4745	7.30733	6.51649	7.71175	11.1066	5.77192	6.48715	9.93161	7.41876	8.61113
P211xF072.1	H	8.9031	8.29994	8.78436	9.13748	8.2163	8.27981	7.69139	7.63946	6.80523	6.8729	6.08946	7.41017	6.82877	8.10741	5.85269	6.61649	8.13137	7.09464	12.3183	12.385	9.25426	8.05539	8.03115	7.98253	7.14512	7.624	7.26669	7.41895	7.85527	10.9114	7.64014	9.04519	11.8113	10.3987	10.0759	6.92858	6.11632	7.72625	7.53997	7.42556	7.42341	8.21414	11.1939	6.96639	6.48369	9.84632	7.50564	9.00069
P209xF087	H	10.0486	8.28206	6.96911	9.6867	7.85503	8.71709	7.37261	7.70605	7.0329	7.11879	6.48267	7.8995	6.56293	7.9213	6.3534	6.43382	7.46178	7.34047	12.6215	11.9702	8.86521	7.65003	7.21195	8.58177	7.37658	7.36674	7.60283	8.27941	7.08438	10.0104	7.17103	9.03273	11.6529	10.4044	9.59021	6.79973	5.27357	7.59736	7.3745	7.49002	6.55856	7.46639	10.9237	5.90844	6.13191	9.49728	7.54336	8.03234
P209xF087.1	H	9.26356	7.90334	8.35837	9.0281	8.28733	8.13915	7.50281	8.02641	7.69577	7.60478	9.92531	6.34807	6.35453	7.60868	5.87727	7.00703	8.58596	7.28432	12.2822	12.6477	10.6205	9.50046	8.63159	8.37799	7.07921	7.43448	7.29504	7.81036	7.57717	10.6551	6.65873	8.9798	11.6588	10.632	10.3812	7.28576	9.35319	7.86887	6.36862	7.0131	5.58725	8.31845	11.6337	6.24887	6.1057	9.95533	7.67493	8.58502
P167xF090	H	9.6808	8.07194	6.78165	9.49843	7.73909	8.99738	7.24132	7.34878	6.95999	6.81472	6.67273	7.59744	6.66686	7.8587	6.46363	5.75891	8.43899	7.16104	12.5779	11.9724	9.3687	8.1556	7.04337	8.31895	7.04705	7.44495	7.3794	8.40024	7.35815	9.39319	7.39436	8.95705	11.8077	10.6484	9.78686	6.94938	5.75026	7.98284	6.85175	7.45001	6.90524	7.45833	11.0645	5.83941	6.38091	7.96215	7.44095	8.9946
P167xF090.1	H	8.91805	7.82083	8.34448	8.72353	8.05901	8.01498	7.42501	7.24485	6.9524	6.47257	6.98888	7.13054	6.13513	7.60159	5.886	6.0833	8.53262	7.1021	12.4715	12.1218	9.53663	8.38229	8.54494	7.97278	7.09943	7.65128	7.21942	7.10928	7.95526	10.3121	7.46092	8.95479	11.6312	10.5113	9.57516	6.48566	6.15597	7.87682	7.02079	7.31168	6.43609	7.68281	11.1246	6.29877	6.18484	8.40963	7.44226	9.03007
P215xF101	H	9.89172	8.24106	6.7585	9.53593	7.67964	8.76811	7.28224	7.25434	6.96122	7.03203	5.99277	7.85747	6.60831	7.73666	6.8974	5.7217	8.17596	7.10082	12.7407	11.9741	9.33461	8.15625	7.12745	8.41828	7.2023	7.56999	7.43873	8.18186	7.41961	9.27163	7.50638	8.99159	11.8093	10.6574	9.41985	6.77159	5.21208	7.74565	6.89881	7.46862	6.99771	7.83272	10.8287	6.47378	6.42853	9.3407	7.42495	9.22176
P215xF101.1	H	9.36948	8.34133	8.75118	9.54888	8.44708	8.7234	6.93266	7.34727	7.76291	7.18772	8.74921	7.18684	6.35732	7.65563	5.8825	5.92673	8.72362	7.51889	12.7909	12.4152	10.2837	9.18195	8.74081	8.50411	7.50276	7.83778	7.76387	7.66888	7.80326	9.45779	7.36554	9.3435	11.8585	10.6377	9.99861	7.39293	8.09845	7.73228	6.383	7.44385	5.96865	8.41709	11.1557	5.96802	6.44165	9.5363	7.6501	9.37674
P215xF072	H	9.8662	8.17617	6.86655	9.43732	7.71949	8.63445	7.48441	7.51951	7.05718	7.35898	7.00538	7.53824	6.55302	7.72987	8.13366	6.17248	8.3078	7.13402	12.8632	11.9441	9.57969	8.44769	7.07068	9.31511	7.08535	7.57393	7.43251	7.87661	7.24207	9.5233	7.0711	8.98301	11.6918	10.1971	10.2952	6.86414	6.55913	7.68674	6.57764	7.35552	6.45915	7.45912	10.9433	5.59337	5.96097	9.7404	7.45711	8.48379
P215xF072.1	H	9.06496	7.86969	8.42135	8.91359	8.17321	8.55098	7.61825	7.24037	7.29237	6.59399	7.88779	7.20876	5.91661	7.42223	5.77221	6.28289	8.39421	7.0095	12.0652	12.3296	10.1698	9.05866	8.46023	8.05184	6.86482	7.42897	7.0566	7.51022	8.49617	9.97308	7.04449	8.74174	11.7602	10.4549	10.2664	7.1185	7.30292	7.65396	6.73551	6.82329	6.11231	7.86674	11.3007	5.98279	6.19499	10.2551	7.42032	9.00704
P209xF047	H	9.94087	8.15735	6.52929	9.39584	7.67373	8.47127	7.30955	8.18604	6.70796	7.25876	9.11265	8.02926	6.40713	7.8272	6.15372	6.93761	8.08562	7.22291	12.8808	12.4597	9.75505	8.58673	7.08666	9.32581	7.30157	7.43939	7.35356	7.79261	7.10766	10.4685	7.48097	8.92306	11.9899	10.6105	10.5429	7.22421	5.88927	7.89526	7.40532	7.47583	6.63618	7.95692	11.4894	6.62839	7.05965	9.34758	7.42567	8.723
P209xF047.1	H	8.87303	8.04349	8.57341	9.24264	8.28808	8.15012	7.24825	8.0428	7.1744	7.36582	9.76896	6.58444	6.42434	7.62399	5.95126	6.86587	8.26557	7.33443	12.6286	12.6125	10.5428	9.42481	8.5776	8.056	7.27989	7.54833	7.43406	7.46817	7.38566	10.4352	6.64876	9.12548	11.7198	10.555	10.3496	7.38608	9.04696	7.99292	6.22986	7.292	5.71973	8.35651	11.5175	6.72203	6.17731	9.69192	7.66311	8.87905
P165xF101	H	10.0552	8.19134	6.88475	9.47638	7.7181	9.02614	7.62651	7.71094	7.16036	6.9097	7.98266	7.36886	6.77226	7.93431	6.91555	6.0956	8.05419	7.16368	13.0368	12.036	9.90884	8.79889	7.0222	9.23954	7.10458	7.53826	7.33877	8.51183	6.7524	9.33962	7.48837	8.91322	11.7894	10.8374	9.65296	6.962	7.4133	7.98604	6.81062	7.23986	7.0327	7.91518	10.9458	6.05237	6.712	10.2467	7.44474	9.12999
P165xF101.1	H	10.3314	8.00801	8.6332	9.13497	8.27384	8.39492	7.84834	7.11795	7.06015	6.51306	5.92435	7.34006	6.56668	7.73964	6.17167	6.18761	7.79966	7.03912	12.023	12.0867	9.25318	8.09499	7.91591	8.02354	7.12295	7.39706	7.13682	7.30454	7.28835	9.53589	7.51938	8.95353	11.4709	10.5656	9.44963	6.89554	6.08307	7.69274	7.14777	7.42825	7.26961	7.93699	10.874	6.57299	6.3257	10.7192	7.43417	9.24641
P167xF047	H	9.42467	8.09531	6.49364	9.24748	7.58645	8.79449	6.56784	7.87187	7.0747	6.79422	7.29224	7.70256	5.90294	7.59011	7.18038	6.25409	8.17116	6.90324	12.7232	12.1009	9.34449	8.13404	6.89909	9.02524	6.99644	7.3115	7.22718	8.28484	7.29318	9.63859	7.10981	8.79357	11.9359	10.6735	10.0473	6.81973	6.21225	8.07497	7.28138	7.27447	6.28889	7.70749	11.1752	5.99112	6.68418	8.36798	7.29416	8.72117
P167xF047.1	H	8.48094	7.80954	8.31122	8.81243	8.10286	8.31853	6.64899	7.75451	7.45018	6.5486	6.73636	7.16626	5.49534	7.61703	5.71516	6.53334	8.30007	6.7567	12.0109	12.2962	9.22505	7.97496	8.41449	8.18722	7.05604	7.33117	7.09943	7.258	8.23625	10.1432	7.29486	8.84304	11.8209	10.3363	10.2263	7.04439	5.77235	8.14476	7.64359	7.31802	6.2187	7.91348	11.2084	6.17696	6.32033	8.51878	7.35678	8.92295
P167xF087	H	9.59009	8.12097	6.62704	9.40002	7.57814	8.86876	7.18696	7.9471	6.92052	6.91048	6.68198	7.55272	6.01753	7.65761	7.26803	6.32297	7.8552	7.0112	12.542	12.0771	9.13998	7.95747	6.94698	9.04847	6.89734	7.32901	7.21235	8.16586	7.35458	9.89033	7.28394	8.83463	12.0077	10.7383	9.84612	6.72635	5.70553	7.86112	7.38401	7.41301	6.67629	7.28134	11.1885	5.74477	6.6763	8.32442	7.36036	8.56338
P167xF087.1	H	9.13971	8.07419	8.4996	9.03896	8.09518	8.394	7.23109	7.86344	7.50514	6.45643	7.00338	7.25288	5.67114	7.45025	5.90377	6.70811	8.21057	6.98243	11.9849	12.474	9.62939	8.47313	8.44101	8.25391	7.15611	7.62463	7.17214	8.02609	8.1952	10.0185	7.00624	8.90757	11.9228	10.5963	10.2237	7.12116	6.16295	8.22708	7.51396	7.35752	6.04042	7.842	11.3219	6.42478	6.38346	9.12363	7.39382	8.77849
P204xF087	H	9.86601	8.163	6.73565	9.42196	7.54553	8.70784	6.99855	8.02116	6.7745	7.21156	6.60049	7.56458	6.20009	7.79218	6.62256	6.60679	7.36338	7.10356	12.8693	12.0998	9.17956	7.948	7.02591	9.15964	7.0686	7.43272	7.26519	7.97392	6.98247	10.2759	7.086	8.81714	12.0552	10.5238	9.96708	6.76318	6.64881	7.68708	7.3917	7.41173	6.73546	7.37951	11.1998	5.61002	6.56435	8.98712	7.34182	8.16734
P204xF087.1	H	8.81389	7.97118	8.33969	9.00137	8.22806	8.31325	7.13448	8.18225	7.73644	7.58167	10.1734	5.52247	6.31354	7.65433	5.61432	7.07568	8.3199	7.33291	12.6083	12.7056	10.5707	9.4206	8.62259	8.17572	6.99371	7.44704	7.24083	7.68691	7.20209	10.9838	6.64536	8.93295	11.6743	10.5409	10.2731	6.9325	10.6384	7.96564	6.02126	7.03937	5.61779	8.00944	11.7184	6.40768	6.60837	8.75602	7.5478	8.47853
P165xF062	H	10.553	8.20321	6.53558	9.43665	7.58136	8.9427	7.2359	7.77719	7.50773	6.96533	7.42916	7.42971	6.67049	7.98469	6.99856	6.00235	7.77989	7.24716	12.995	12.0397	9.8029	8.66721	7.04959	9.21188	6.97216	7.39623	7.3793	7.7758	6.9641	9.48828	7.74503	8.85995	12.0766	10.8504	9.85097	6.79264	7.368	7.59314	6.88751	7.31001	7.34217	7.5337	11.1878	6.5693	6.58661	10.3515	7.33087	9.32432
P165xF062.1	H	9.53913	8.13729	8.59044	9.15673	8.17868	8.77314	7.73073	7.5757	7.42702	6.55964	6.75177	7.40116	5.76508	7.62543	6.36541	6.33792	7.78825	7.12022	12.2175	12.3696	9.41628	8.20854	8.5696	9.5739	7.38078	7.60697	7.27033	7.60409	8.08594	9.85384	6.84814	9.05472	11.7098	10.1056	9.93375	7.3666	5.97743	7.87317	7.28791	7.17215	7.79185	8.1652	11.2234	5.86565	6.28435	10.1623	7.50719	9.16328
P211xF062	H	10.1892	8.16623	6.81829	9.46772	7.57494	8.71398	7.39929	7.84595	7.00047	6.73007	5.93806	7.60229	6.45677	7.78109	7.2668	6.17836	7.58082	7.08106	12.7275	12.0493	8.82521	7.6233	6.9614	9.15144	7.15884	7.51294	7.22193	8.24386	6.97108	10.113	7.3909	8.86119	11.9547	10.6225	10.0598	6.75572	5.25543	7.85707	7.46018	7.32501	6.88312	7.60513	11.0698	5.8018	6.63804	9.81053	7.25772	8.72765
P211xF062.1	H	8.79386	7.89973	8.35353	8.87677	8.05664	8.38847	6.97136	8.00607	7.90629	7.44813	10.4752	6.8826	6.53069	7.74394	5.65128	6.51574	8.31916	7.27696	11.9745	12.396	10.5348	9.43245	8.57274	7.97492	7.12394	7.36039	7.16522	7.85577	7.42383	10.1588	6.32785	8.89722	10.9666	10.7843	10.1973	7.47945	9.98578	7.9462	5.9062	6.89406	5.23592	8.35531	11.3622	5.98064	6.12865	9.70165	7.55873	9.05148
P215xF090	H	9.98581	8.10163	6.8393	9.49984	7.54642	8.79638	7.2781	7.66612	6.87787	6.97946	6.21474	7.52816	6.80263	7.89232	6.92459	6.0405	8.25514	7.21621	12.6315	12.0429	9.34713	8.17346	7.06816	9.18977	7.17086	7.38426	7.21882	7.99467	7.30826	9.57603	7.2117	8.85673	11.8784	10.4188	10.1779	6.99542	5.96074	7.80026	7.07112	7.40195	7.08991	7.39739	11.2169	5.87285	6.45741	9.5062	7.23979	8.76847
P215xF090.1	H	9.64804	8.28617	8.38082	9.14249	8.35511	8.30205	7.71924	7.16012	6.84509	6.93054	7.35375	7.23774	6.32929	7.77757	5.95903	6.12233	8.8893	7.17961	12.639	12.4354	9.88832	8.72786	8.62653	8.43285	7.31003	7.69554	7.4345	7.62277	7.97186	9.69563	7.19563	9.09134	11.817	10.3551	10.4765	7.22486	6.034	7.73484	6.90857	7.38403	6.35655	8.07336	11.4426	6.86214	6.13132	10.3855	7.57173	9.07262
P209xF055	H	10.0393	8.01282	6.39034	9.22104	7.41134	8.59729	7.13434	7.49001	6.57125	7.13684	5.93336	7.39576	6.7176	7.87887	5.66321	5.8411	7.65453	7.07189	12.2191	11.8891	8.66363	7.42168	6.99033	9.12478	6.86013	7.26993	7.07088	8.1302	7.04384	9.83132	7.24655	8.67454	11.622	10.5856	9.64412	6.51983	6.74892	7.86193	7.13402	7.28084	7.17575	7.49298	10.9267	5.69424	6.30298	9.28729	7.20333	8.69601
P209xF055.1	H	9.50695	8.29781	8.83161	9.26946	8.55599	8.57807	7.93117	7.76168	7.76987	6.86116	6.86752	7.64609	6.51951	8.05126	5.86392	6.09696	7.96711	7.25414	12.2345	12.4602	9.00722	7.79625	8.72929	8.44161	7.48866	7.62514	7.3377	7.12392	7.78003	10.2416	7.49829	9.20217	11.8628	10.6744	9.95252	7.15983	5.09814	7.7701	7.7737	7.35935	6.98039	8.0646	11.2296	6.38999	6.24648	10.0005	7.57011	9.2284
P204xF055	H	9.71649	8.10851	6.64098	9.34872	7.54714	8.8974	7.1818	8.18645	6.71526	7.01766	6.23745	7.51679	6.76924	7.91673	6.30434	6.60545	7.51799	7.14738	12.2389	12.1769	9.07802	7.88958	6.91292	9.18297	6.97216	7.41707	7.08787	8.05063	6.9162	10.7141	7.29608	8.75898	12.0328	10.55	10.4568	6.80391	5.56422	8.02982	7.75888	7.21364	7.08201	7.73967	11.3595	5.87299	6.80001	9.75691	7.29051	8.51598
P204xF055.1	H	9.37822	7.82921	8.46435	9.07301	8.06688	8.12559	6.89959	7.92442	7.42856	7.01726	10.0682	5.81953	6.21743	7.50761	5.64407	6.80742	8.28283	7.13929	11.9997	12.4908	10.3044	9.16752	8.39519	8.01037	7.10274	7.26834	7.32393	7.1135	7.29412	10.7867	6.49399	9.02821	11.3867	10.3449	10.4472	7.66328	10.1326	7.84726	5.91997	7.36453	5.24451	7.96966	11.5853	5.92371	6.11413	9.98656	7.50738	8.5362
P165xF047	H	10.274	8.02422	6.43186	9.20814	7.41192	8.97449	7.23282	7.90409	6.86335	7.03844	7.12703	7.30902	6.73897	7.86432	6.76355	6.40449	8.12214	6.95998	12.4508	12.1273	9.48377	8.33476	6.88715	9.18111	7.02726	7.26354	7.1447	8.00401	6.75971	9.4246	7.63326	8.75083	11.9234	10.7844	10.2576	6.92021	6.00209	7.75968	7.15395	7.34931	7.19969	7.74705	11.2376	6.4295	6.42288	10.2582	7.28986	9.05607
P165xF047.1	H	9.13444	8.06281	8.54515	9.05257	8.15105	8.01104	7.44306	7.61147	4.54004	6.91654	7.36759	7.04335	6.23864	7.45971	6.15674	6.3765	7.91603	6.92545	12.3049	12.1279	9.72496	8.59555	8.4985	7.86354	7.11272	7.50606	7.10425	6.96898	7.64576	9.34166	7.02954	8.83461	11.6103	10.4922	9.81246	7.35746	7.05112	7.46126	6.95782	7.07067	6.21278	8.28211	11.0699	6.68422	6.10633	10.1412	7.48264	8.99472
P209xF062	H	10.4434	8.23833	6.6053	9.27588	7.56395	8.95848	7.27322	8.02301	6.94469	7.13077	6.93056	7.51576	6.66007	7.85477	6.61075	6.52681	8.09863	7.13806	12.9182	12.5017	9.30361	8.02374	6.91607	9.21405	7.09134	7.38314	7.12768	7.97677	7.29542	10.4393	7.47859	8.82275	12.2713	10.5991	10.3778	6.94441	7.50946	8.00291	7.62662	7.2648	7.24922	7.6585	11.5613	6.08428	6.11477	10.1675	7.24774	8.97583
P209xF062.1	H	9.31071	8.25181	8.6465	9.29129	8.41447	8.5422	7.4832	7.90324	7.77196	7.11599	9.00459	6.93861	6.27568	7.79184	6.59464	6.94411	8.27763	7.26991	12.7747	12.8074	10.7092	9.60133	8.64164	8.78776	7.3763	7.63494	7.49585	8.25848	7.27093	9.98266	7.69848	9.13854	12.3825	10.9297	10.9122	7.85641	8.97644	8.46051	6.9823	7.6026	6.72885	8.19359	11.7147	7.92634	6.49565	10.913	7.64815	9.60997
P204xF101	H	10.0923	8.1019	6.56577	9.20776	7.50018	8.74473	7.13545	8.19073	6.86159	6.89997	6.53402	7.47089	6.87646	7.96674	7.04748	6.61059	7.53004	7.04871	12.3766	12.3431	9.0707	7.79296	6.88116	9.2003	6.86741	7.24639	7.0608	7.79995	6.97092	10.8415	7.24837	8.70428	12.121	10.6005	10.461	7.52975	6.23942	7.75629	7.83351	7.34727	7.2549	7.67646	11.4585	5.97701	6.74853	9.66518	7.26713	8.57694
P204xF101.1	H	9.02843	8.12996	8.48514	9.09584	8.22756	8.34745	7.78711	7.84531	7.42195	6.91009	7.10034	7.32843	6.39424	7.77458	6.17394	6.4303	7.5619	7.06122	12.0814	12.4303	9.10238	7.83289	8.59778	8.25558	7.04555	7.63531	7.1798	6.79464	7.95519	10.5296	7.12305	8.92251	11.8483	10.1426	10.2433	6.97052	5.79905	7.23544	7.60085	7.35252	6.57933	7.69934	11.2713	6.0751	5.98659	9.74852	7.44668	8.57872
P204xF090	H	10.2803	8.12827	6.65128	9.37861	7.61042	9.02469	7.49604	7.98329	6.77646	6.94371	6.3677	7.63976	6.75306	7.96268	7.05617	6.56147	7.70161	7.14322	12.5398	12.1004	8.87553	7.60003	6.95241	9.24151	7.07243	7.34484	7.05943	8.07674	7.27317	10.1269	7.34893	8.82141	11.8806	10.5792	10.1596	6.67076	5.58918	7.88699	7.68526	7.3758	7.35869	7.62875	11.2403	6.04207	6.36289	9.41866	7.33865	8.47528
P204xF090.1	H	10.0598	7.97631	8.45318	8.97913	8.20171	8.40427	7.77944	7.60686	7.47507	6.53847	6.8077	7.31688	6.44525	7.66508	4.79989	6.5455	7.60906	6.9596	11.8904	12.0073	9.11123	7.94038	8.06581	8.66338	6.9235	7.688	6.99257	7.01917	7.80065	9.95671	7.37116	8.81459	11.6032	10.3886	9.97202	7.92169	5.96399	7.85009	7.72183	7.35549	7.04651	7.86008	10.9595	6.21593	6.42093	9.73454	7.30688	8.64484
P211xF055	H	9.73077	8.11509	6.5521	9.24916	7.47762	8.66261	7.34153	7.8326	6.57063	7.09773	5.94856	7.5619	6.75991	7.93795	6.16827	6.21103	7.94022	7.05078	12.5846	12.0745	8.49949	7.27046	6.88404	9.10742	7.05074	7.28983	6.99165	7.87669	7.33693	10.4114	7.40755	8.69798	11.8079	10.6842	9.63128	6.30815	6.85658	7.67199	7.65793	7.24983	7.34404	7.7035	11.0881	5.82361	6.53871	9.72165	7.29139	8.69061
P211xF055.1	H	9.1204	8.16637	8.86573	9.26554	8.27742	8.42094	6.90814	7.7618	7.77753	7.43723	10.3742	6.94074	6.42786	7.72417	5.35973	6.38463	8.58527	7.35829	12.3283	12.556	10.4787	9.34666	8.64487	8.16608	7.22994	7.56446	7.48827	8.17266	7.69947	10.6001	6.11342	9.27639	10.94	10.6857	10.13	7.64489	9.27007	8.04788	5.95923	7.22295	5.12979	8.36548	11.4782	5.78545	6.20122	9.80594	7.75082	9.02268
P211xF101	H	9.85981	8.12717	6.68856	9.42128	7.61831	8.68512	7.30024	7.96284	6.63431	6.65691	5.66161	7.60008	6.89876	8.00991	6.7739	6.60759	7.99473	7.11559	12.6161	12.2629	8.88943	7.60012	7.07692	9.24693	7.32727	7.43923	7.07736	7.59307	7.21863	10.3964	7.57954	8.81583	12.106	10.6406	10.1591	6.9451	6.97268	7.67038	7.85933	7.19443	7.517	7.90209	11.215	6.26081	6.6354	10.344	7.36776	8.89529
P211xF101.1	H	9.28775	8.18127	8.62091	9.05338	8.322	8.49447	8.00322	7.47532	7.63015	6.71891	7.09894	7.42819	6.32411	7.81838	6.12374	6.22097	7.99876	7.02676	12.2351	12.3012	9.28105	8.07658	8.5688	8.49838	7.15624	7.54267	7.09394	7.5631	7.68482	10.3106	7.40832	8.87289	11.8561	10.6946	9.8046	6.82929	5.82363	7.81133	7.47004	7.15666	6.73269	8.35086	11.1372	6.3298	6.57664	9.956	7.42106	9.24494
P092xF137	H	9.51669	7.66177	6.01114	9.28993	7.50548	8.73933	6.37242	7.72595	6.56383	6.91291	9.35998	6.94164	6.64097	7.90329	6.45904	5.77259	7.97925	7.12453	12.2103	12.0562	10.3187	9.26457	8.22896	8.62167	7.16883	7.10638	7.46316	9.39603	6.87023	9.56436	6.09638	9.0021	11.4319	10.5935	9.68278	7.36849	9.75338	7.9521	5.89247	7.17445	5.77626	8.20778	10.8624	6.10412	6.4877	9.31765	7.07586	8.67361
P092xF137.1	H	10.5512	7.74409	7.69172	8.81887	7.25937	8.52083	7.76841	7.36592	6.2698	6.54464	6.13389	7.29724	6.08494	7.62267	5.41526	6.41736	7.52443	7.21925	12.1489	11.9228	9.12503	7.96274	8.2474	8.24085	7.28533	7.51673	7.21553	7.3909	7.52797	9.79655	7.30792	8.73442	11.6124	10.6589	9.63684	6.10032	6.57587	7.3811	7.11386	7.111	7.17702	7.66415	10.7471	5.63737	6.78424	8.62135	7.18357	8.85937
P135xF136	H	9.33852	7.54397	5.75204	9.31936	7.42061	8.70821	6.88487	7.64121	6.61656	6.84738	9.26741	6.79452	6.65926	7.78476	6.03462	6.38334	7.92653	7.26204	12.2822	12.1777	10.2214	9.19874	8.28608	8.54345	7.11814	7.00606	7.3996	9.06368	7.14454	9.71902	6.14967	9.00079	11.4182	10.4118	9.74521	7.35358	8.93911	7.88569	5.14743	7.30111	5.3555	8.00894	10.8426	5.85402	6.40073	8.96734	6.8881	8.7533
P135xF136.1	H	8.74104	8.00522	7.23793	9.00384	7.44053	8.90475	6.61385	7.62238	6.52828	6.68193	9.13153	6.71688	6.03368	7.65563	6.09157	6.738	8.15817	7.10441	12.3238	12.4408	10.618	9.52415	8.30609	8.47789	7.07274	7.90364	7.50841	7.63195	8.92341	10.0763	6.83363	9.04923	11.8131	10.6729	10.3043	8.13625	8.78705	7.95009	6.46292	7.1458	6.36851	8.22177	11.2119	5.84729	6.20148	9.81277	7.46741	9.14881
P140xF117	H	9.08462	7.16645	6.33002	9.21188	7.33143	8.49181	6.76086	7.45205	6.88674	6.65692	8.68169	6.86027	6.50624	7.51247	6.61234	5.73589	8.09619	7.22375	12.4639	12.1649	9.9928	8.90289	8.31095	8.65726	7.16644	6.98637	7.60423	9.24584	7.33904	9.52621	6.10677	9.13833	11.4225	10.6213	9.94555	6.99582	9.73648	8.17106	6.24706	7.56051	5.91313	7.86425	10.9777	6.24103	6.01228	8.08744	7.06123	9.09613
P140xF117.1	H	8.9383	7.64391	7.06318	8.8204	7.23496	8.87728	7.56699	7.21374	6.46871	6.38337	8.69532	6.97812	6.01372	7.53001	6.0878	6.27528	7.83867	6.95045	12.3113	12.2578	10.159	9.0286	8.08225	8.30115	6.97887	7.58182	7.27204	7.50484	8.89939	9.65411	7.12382	8.93678	11.3408	10.689	9.98848	6.54085	8.52859	7.88873	6.42685	6.9649	6.06928	7.97974	10.9116	5.95103	6.55731	8.15516	7.50596	9.31857
P159xF103	H	9.24433	7.36979	6.80198	9.35975	7.43444	8.40393	6.94126	7.98538	6.94979	6.94639	9.42431	6.97929	6.61005	7.61643	6.42432	7.20193	8.56528	7.36197	12.6583	12.4548	10.3337	9.20712	8.49314	8.62517	7.26398	7.18099	7.599	8.5762	7.85015	10.1523	6.59036	9.19295	11.8971	10.3978	9.95881	7.08702	9.40024	7.72434	6.58496	7.55838	6.07189	7.6005	11.5518	6.94038	6.27258	8.65342	7.15733	8.99644
P159xF103.1	H	9.44355	8.08107	7.46981	8.88366	7.27167	8.67954	7.80109	8.05622	6.52769	6.66496	6.40483	7.53074	5.7699	7.68666	6.29677	7.05544	8.41218	7.09074	12.4948	12.2886	9.22322	8.11423	7.98798	7.73317	7.01321	7.41566	7.19594	7.50008	7.66771	9.72457	7.38053	8.95963	11.9916	10.6023	10.1197	6.29028	6.46285	7.23289	7.53006	7.47887	6.79007	7.48657	11.3667	6.14744	6.21294	8.66421	7.33854	8.87612
P159xF124	H	9.12473	7.398	6.42269	9.30179	7.41322	8.7775	6.93045	7.78817	6.82448	7.09081	8.73401	6.97691	6.43034	7.94756	6.67344	6.86146	8.27547	7.4021	12.6251	12.4876	9.96867	8.78592	8.50335	8.87956	7.31144	7.20126	7.65206	9.28341	7.54188	10.3465	6.49513	9.21288	11.9805	10.5721	9.80436	7.44153	8.2604	8.17778	6.80378	7.63491	5.92094	8.02802	11.4472	6.51208	6.72857	8.15328	7.16174	9.25222
P159xF124.1	H	8.86036	8.25349	7.98738	9.20456	7.48531	8.85948	7.16524	7.97514	6.91692	6.36594	8.13879	7.13179	5.37129	7.58019	6.40992	6.95492	8.34477	6.92746	12.2619	12.4486	9.76311	8.60377	8.0914	7.78017	7.0715	7.63058	7.5314	7.44474	8.11941	10.5264	7.33994	9.17208	11.9979	10.8098	9.65057	6.4102	7.09196	7.6176	7.28674	7.52685	5.74037	8.10061	11.369	6.14752	6.33497	7.8659	7.52444	9.34262
P140xF138	H	9.00011	7.50321	6.50515	9.35106	7.45597	8.97966	6.89641	7.28156	6.65256	6.61545	7.98805	7.22618	6.67325	7.84031	6.71571	6.40812	8.12226	7.31059	12.3597	12.3074	10.16	8.9972	8.40365	8.84119	7.34859	7.19586	7.52801	9.43857	7.45328	9.59167	6.69814	9.1852	11.9451	10.776	10.1939	7.29378	8.37428	8.30417	6.46992	7.41563	6.15995	8.18802	11.0554	6.6475	6.42906	8.61411	7.16813	9.08962
P140xF138.1	H	9.29821	8.38119	7.83566	9.233	7.51675	9.17222	7.79644	7.55084	6.71745	6.7022	9.06518	6.87944	5.75526	7.7339	6.47339	6.5049	8.23817	7.0829	12.4139	12.6141	10.4778	9.3609	8.24256	9.37517	7.4059	7.83767	7.61098	7.62938	8.05374	10.0131	6.87059	9.23383	11.9412	10.7809	10.1247	7.47509	8.99899	7.89621	6.79183	7.42079	6.46977	8.09853	11.4049	6.02307	6.63363	8.41811	7.69152	9.29354
P140xF136	H	9.52951	7.63494	6.80302	9.41418	7.50381	8.93012	7.35255	7.33723	6.69043	6.98634	8.14372	7.20618	6.77817	7.86124	6.67007	5.77185	8.03551	7.52359	12.4109	12.1118	10.3302	9.17103	8.54091	8.8588	7.34613	7.40915	7.49393	9.53982	7.28896	9.12685	6.37188	9.12792	11.8733	10.7286	10.0056	7.23338	8.01753	8.33158	6.53979	7.54445	6.00287	7.99627	10.8425	6.40313	6.8957	8.52618	7.12709	9.22778
P140xF136.1	H	9.02391	7.8985	7.52637	9.05034	7.51354	8.95986	7.50054	7.50628	6.90112	6.43287	6.95639	7.35986	5.90616	7.61997	6.42836	6.5484	7.91106	6.99301	12.0576	12.2958	9.80208	8.65765	8.1025	7.62616	7.31648	7.59645	7.42829	7.46802	9.09917	9.75241	7.07262	9.08729	11.8674	10.5317	9.88407	6.64399	6.65672	7.86954	7.27404	7.52149	6.52723	7.9742	11.0642	5.99494	6.99479	8.26348	7.37242	9.21757
P159xF117	H	9.13742	7.44297	6.90064	9.28889	7.35559	8.53922	7.04275	7.7421	6.52609	6.91895	8.20745	7.45811	6.58043	7.65678	6.42335	6.6821	8.076	7.18478	12.1265	12.3219	9.68258	8.48028	8.27236	8.55102	7.1103	6.77012	7.452	8.95463	7.38325	10.0316	6.36774	9.02853	11.9243	10.581	10.0805	6.9808	7.51805	7.96887	6.89732	7.43328	6.19255	7.57556	11.3791	6.56605	6.23973	7.77548	7.08898	9.09028
P159xF117.1	H	9.51497	7.03273	7.69627	8.56314	7.00121	8.53937	7.76291	7.66449	6.35985	6.46441	6.37997	7.08995	5.30492	7.5814	6.18128	6.58631	7.98823	6.9176	12.2394	12.1711	8.59921	7.50492	8.03988	8.00203	6.8031	7.18288	7.0099	7.26557	7.86591	9.8834	7.26887	8.60909	11.697	10.5597	9.8811	6.11093	6.66058	7.2742	7.42651	7.0547	6.73029	7.34382	11.214	6.17806	6.28841	7.81111	7.14143	9.00175
P135xF137	H	9.24262	7.29283	6.51484	9.35028	7.41662	8.55103	6.85869	7.41414	6.70993	7.0082	8.06448	7.32833	6.62217	7.81282	6.59899	6.01415	8.06379	7.29319	12.6173	12.399	10.0321	8.81969	8.41781	8.93493	7.39485	7.21178	7.60909	9.06168	7.49278	10.0117	6.23392	9.2012	11.9949	10.4878	9.83846	6.95606	8.13963	7.89078	6.67061	7.40929	5.90644	7.89553	11.0831	6.16566	6.56499	8.93151	7.12938	8.93898
P135xF137.1	H	9.6243	7.90886	7.85033	8.88307	7.2999	8.69716	7.83778	7.96476	6.55977	6.63185	5.99577	7.52386	5.9062	7.60343	6.28378	6.56221	7.89011	7.068	12.1655	12.5203	8.98926	7.88116	8.16358	8.0365	7.12438	7.51025	7.28816	7.52705	8.61025	10.1492	7.29892	8.90649	12.203	10.7755	9.70666	6.40279	5.57449	7.41209	7.83459	7.06455	7.08127	7.79588	11.3586	5.82434	6.30903	9.14446	7.36865	8.97337
P140xF134	H	8.99816	7.23776	6.36439	9.17352	7.36211	8.66793	7.10565	7.41277	6.71256	6.3091	7.087	7.22376	6.31384	7.68965	6.26326	5.97281	8.10156	7.27459	12.2201	12.12	9.75055	8.59497	8.35558	8.65592	7.1669	6.90577	7.40547	9.31228	7.38438	9.37629	6.3673	9.01941	11.6642	10.5689	10.1509	7.10897	7.06586	8.13645	6.69921	7.37119	6.03132	7.881	10.8846	6.45286	6.13916	8.00606	6.93992	8.9114
P140xF134.1	H	9.27992	8.12584	7.87157	9.10825	7.51846	8.66534	7.83071	6.8774	6.54966	6.61706	5.5107	7.55328	5.57672	7.68233	5.50403	6.02102	8.00396	7.00631	12.2476	11.8288	8.23338	7.07622	8.06336	7.95409	7.12634	7.44713	7.17271	7.16697	8.02514	9.31368	7.34675	8.70647	11.2117	10.3422	9.44572	6.06479	6.23031	7.39256	7.20262	7.28586	6.71374	7.36932	10.5622	5.58651	6.31699	7.56325	7.07746	8.66742
P092xF103	H	9.18455	7.15464	6.09347	9.12884	7.27976	8.83863	6.98946	7.62989	7.01762	6.88727	7.20776	7.29348	6.35486	7.65877	6.59902	6.47375	8.01364	7.16948	12.5244	12.2788	10.236	9.07794	8.33948	8.83311	7.07499	7.05184	7.46288	9.47754	7.18351	9.85477	6.64946	9.00353	11.8185	10.7805	10.4295	6.97228	7.40568	8.35006	7.05371	7.25585	6.28815	7.92517	11.0701	6.50936	6.86811	9.34155	6.98521	8.90238
P092xF103.1	H	9.39144	7.78818	7.04094	8.72826	7.26671	8.86456	7.44459	7.77593	6.61664	5.81857	6.29726	7.22846	5.58456	7.54206	6.33084	6.49386	7.73168	6.86851	12.3417	12.1328	9.77414	8.7928	8.04849	8.08439	7.17097	7.58469	7.29802	7.72147	7.51807	9.96644	7.59903	8.74272	11.7139	11.0939	10.1449	6.40627	7.25862	7.59802	7.42202	7.32837	6.72736	7.8968	11.056	6.08316	6.40606	9.37983	7.12963	8.786
P092xF117	H	9.57007	7.72978	7.00692	9.40816	7.45713	8.76413	7.68475	7.55364	6.73907	7.04205	6.86454	7.64003	6.53445	7.80584	6.26976	6.56624	7.60291	7.3416	12.344	12.2857	9.64676	8.48605	8.44418	8.93722	7.367	7.08255	7.48453	9.0995	7.16671	9.87507	6.55873	9.18364	11.9511	10.6533	9.91695	6.6949	6.81535	8.0882	7.22442	7.56326	6.37987	8.13961	11.0724	6.10076	6.66041	9.64878	7.15554	8.96815
P092xF117.1	H	10.6961	8.16203	7.30912	9.26817	7.66225	9.07612	7.81131	7.79822	6.70151	6.52739	7.11435	7.59714	5.69712	7.86593	6.38775	6.91238	7.5399	7.18684	12.1318	12.1937	9.93873	8.81748	8.27741	8.33576	7.51921	7.89765	7.54825	7.91725	8.34154	10.2572	7.45496	9.12931	11.8385	11.0229	10.1854	6.92672	7.67121	7.99691	7.54829	7.51651	6.59102	8.43023	10.9808	6.17027	7.18319	9.65419	7.47963	9.29768
P048xF138	H	9.53567	7.58815	6.77744	9.1715	7.37694	8.7874	7.43155	7.58827	6.77354	6.9926	7.48475	7.40611	6.27993	7.73698	5.72791	6.46372	8.47094	7.32038	12.5712	12.1271	9.67014	8.4615	8.41759	8.89052	7.1906	7.08678	7.45484	9.17919	7.49028	10.1931	6.57322	9.05531	11.8996	10.6514	9.91702	6.77926	8.20797	7.94272	6.83723	7.29987	6.528	7.84243	10.9665	6.18065	6.86774	9.03094	7.05853	8.77572
P048xF138.1	H	9.10329	7.76848	7.22481	8.82671	7.33967	8.80778	7.63966	7.09029	6.3879	6.13809	7.42119	6.93779	5.49234	7.68987	6.45609	6.04052	7.36945	6.94528	12.2443	11.832	9.78895	8.65816	8.13926	7.75543	7.14832	7.48538	7.31322	7.50134	8.69816	9.46486	7.13992	8.91081	11.2591	10.7315	9.23751	7.05326	8.01608	7.55708	6.56815	7.2774	6.14259	7.33421	10.574	6.0776	7.36607	8.8232	7.18575	8.94135
P048xF124	H	10.1471	7.69351	6.66917	9.37804	7.49323	8.73842	7.69933	7.79529	6.69671	6.76597	7.58536	7.42599	6.56245	8.02031	6.40119	6.5662	8.05038	7.17366	12.6445	12.2163	9.41559	8.25232	8.38336	8.9366	7.26431	7.00673	7.44925	8.71287	6.98579	9.57769	6.93362	9.08334	11.8229	10.6709	10.328	7.25871	6.36923	7.92519	6.94366	7.37298	6.48484	7.98436	11.0137	6.62973	6.35222	10.2976	7.07747	8.95803
P048xF124.1	H	9.98908	8.04322	7.58764	8.99865	7.36562	9.02115	7.63987	7.57995	6.95435	6.20788	7.18262	7.3808	6.06417	7.845	6.25802	6.53566	7.67497	7.12489	12.2723	12.1715	9.35868	8.22178	8.18663	7.94235	7.35819	7.7316	7.54255	7.74141	9.11467	9.97438	7.60493	8.92427	11.9106	10.9093	9.4849	6.46455	6.42398	8.06331	7.15585	7.57429	7.08754	8.18236	10.9457	6.29281	6.65812	10.2748	7.30037	9.30583
P048xF103	H	9.28654	7.6118	6.73293	9.24038	7.41354	8.57953	7.8126	7.42019	6.69251	6.55893	6.2538	7.37292	6.18744	7.69867	6.21858	6.31208	7.80774	7.12577	12.5025	11.8874	9.53282	8.33368	8.25514	8.90029	7.2291	6.70539	7.33683	9.03669	6.91221	9.65879	6.41232	8.94528	11.583	10.3211	9.85518	6.61471	6.05472	8.06603	6.78703	7.23416	6.89012	7.51959	10.7178	6.26258	6.44478	9.61936	6.87103	8.60123
P048xF103.1	H	8.87118	8.02729	7.59706	9.211	7.64313	9.03739	6.86322	7.7655	6.84814	6.79325	7.68477	7.11026	5.70451	7.69372	6.40183	6.61954	7.91137	6.99868	12.2237	12.1808	10.2552	9.13884	8.22437	8.06204	7.47028	7.77416	7.56921	7.43407	9.13048	9.9596	7.38313	9.24498	11.8366	10.7875	9.84867	6.85679	7.66438	7.90437	7.0961	7.61689	6.33878	7.94731	10.829	6.04436	6.53379	10.0639	7.46263	9.09187
P159xF136	H	8.9951	7.27556	6.64696	9.33336	7.53054	8.78951	7.87954	7.65304	6.86751	6.60969	6.67993	7.48287	6.38462	7.88505	6.31925	6.71275	7.72804	7.24454	12.4292	12.3	9.4519	8.22983	8.38152	8.77883	7.16289	7.09089	7.35872	9.19476	7.27856	10.3187	6.3418	9.03923	11.7972	10.397	9.78204	6.86382	6.21867	8.06602	7.1876	7.37011	6.79082	7.89501	11.1868	6.38968	6.25758	7.80595	7.06262	8.98065
P159xF136.1	H	7.96086	7.76901	7.29906	8.87178	7.28291	8.68329	6.42366	7.8978	6.39397	6.49777	6.955	6.97061	5.1889	7.49239	6.39932	6.88013	7.90491	6.88484	12.145	12.4037	9.68503	8.50227	8.11775	7.77506	7.06351	7.46035	7.29358	7.26212	9.02965	10.641	7.28645	9.02764	11.8086	10.4526	10.0576	6.55932	6.43959	7.41123	7.30393	7.49179	6.15393	7.8871	11.3445	6.03458	6.37038	7.63636	7.44719	9.10348
P159xF138	H	9.28904	7.72189	6.82832	9.57021	7.70268	8.77944	8.18694	7.93718	6.8814	6.67951	6.53922	7.87867	6.96111	8.12945	6.67023	6.70459	8.0516	7.47133	12.6187	12.5387	9.40532	8.18101	8.61768	9.05609	7.51019	7.16082	7.63004	9.2227	7.74256	10.6028	6.58223	9.28864	12.0634	10.5591	9.95266	6.91099	6.19247	7.89713	7.51112	7.79476	7.03837	7.76015	11.42	6.22459	6.30524	7.32465	7.21368	8.89328
P159xF138.1	H	9.24367	8.13155	5.89557	9.26173	7.60483	8.94648	7.982	7.85201	6.78182	6.53605	7.10745	7.8481	5.78847	7.80726	6.30556	6.64653	8.41808	6.9541	12.1678	12.3846	9.70543	8.4886	8.21694	8.50099	7.25921	7.72615	7.56114	7.49107	8.29599	10.5855	7.32221	9.19245	11.9067	10.874	9.92856	6.51926	7.1948	7.54647	7.55305	7.57116	6.48974	7.77507	11.2946	6.14945	6.54678	7.97723	7.45568	9.07218
P048xF136	H	9.26536	7.42892	6.59295	9.35407	7.48028	8.6315	7.64911	7.24438	6.76563	6.55931	6.55744	7.69069	7.21655	8.10529	6.25784	6.4383	7.5745	7.43663	12.5233	12.0215	9.64538	8.50315	8.49429	8.83232	7.42337	7.16533	7.55273	9.05564	7.18353	9.25437	6.39833	9.18896	11.8338	10.5465	9.78675	6.79306	6.04427	8.07131	6.85066	7.5313	7.52692	7.91319	10.8514	6.3334	6.82594	9.29521	7.16455	8.98241
P048xF136.1	H	9.03901	7.85128	7.51153	8.75418	7.33471	8.52931	7.91788	7.03457	6.40084	6.66741	7.56185	7.4773	5.34444	7.5399	5.72773	6.29098	7.46529	7.05915	12.2937	11.8683	9.67108	8.57407	8.219	7.6247	7.01961	7.65549	7.25462	6.80417	8.56993	9.60286	6.74332	9.02119	11.2335	10.2534	9.22801	6.1208	7.19889	7.39975	6.40937	7.222	5.98177	7.8617	10.6179	5.71941	6.20607	8.71241	7.56059	8.68847
P048xF104	H	9.15864	7.14061	6.27142	9.08818	7.24186	8.95235	7.85649	7.3907	7.01066	6.47044	6.60136	7.2593	6.14525	7.64573	6.46862	6.14452	7.59837	7.0846	12.3433	11.9537	9.70348	8.53083	8.2121	8.72681	7.14529	6.99217	7.17482	8.95725	6.97756	9.52051	6.45747	8.81606	11.7515	10.4983	9.36998	6.7665	5.96027	8.12635	7.03664	7.10711	6.98343	7.71151	10.7966	6.47186	6.26177	10.5927	6.86378	9.00225
P048xF104.1	H	9.62156	7.54514	6.90905	8.66774	7.19708	9.1433	7.55777	7.98894	6.94648	6.40303	9.28001	6.262	5.36221	7.64226	6.13109	6.82143	8.28007	6.7905	12.6886	12.0284	10.6468	9.59142	8.02091	7.51593	7.06625	7.52194	7.10474	7.76571	7.40141	9.55262	7.32317	8.79904	11.7276	10.8973	10.1274	6.07009	9.31296	8.26381	6.95504	7.09889	6.108	8.36901	10.8589	6.68334	6.91447	10.982	7.38345	9.08456
P048xF117	H	9.15482	7.48244	6.86287	9.16674	7.33701	8.75778	7.79126	7.36866	6.43512	6.3517	5.99152	7.45592	7.08662	7.95379	5.84183	6.34069	7.65945	7.2137	12.7943	12.0038	8.80284	7.50667	8.31447	8.63116	7.11291	6.89669	7.24623	9.001	7.06654	9.76942	6.65403	8.89389	11.5068	10.5758	9.47938	6.59882	5.70549	7.97118	7.10122	7.30961	7.57213	7.77178	10.7252	5.9444	6.15171	9.35026	6.97415	8.80291
P048xF117.1	H	10.3372	7.90102	7.57689	8.86663	7.22537	8.46185	7.76444	7.05577	6.03704	6.1055	5.72234	7.29445	6.10907	7.68262	5.4597	5.96174	7.35197	6.99708	12.312	11.6018	7.70999	6.63537	8.02336	7.79027	7.13368	7.3671	7.11022	6.82169	7.18149	9.36999	7.12321	8.85234	11.048	10.2369	9.35279	6.21219	6.18717	7.16197	6.89175	7.15215	7.14517	7.26876	10.3436	5.61708	6.01418	8.92279	7.11207	8.58401
P140xF124	H	9.0137	7.45045	6.65034	9.31068	7.42989	8.90093	7.98108	7.0999	6.8762	6.71009	6.04615	7.63235	6.6425	7.89946	6.30738	6.04323	7.84321	7.29963	12.7579	12.213	9.05052	7.81149	8.43483	8.99507	7.08848	7.20732	7.44947	9.31911	7.59249	9.37023	6.48913	9.0169	11.7368	10.5928	9.92391	6.85281	5.3316	8.22737	7.01386	7.39256	7.08239	7.97856	10.9645	6.27168	6.38207	8.00753	6.971	9.06833
P140xF124.1	H	8.31384	7.99357	7.34852	9.00579	7.42738	9.08237	6.71551	7.51576	6.90684	6.64841	8.8475	7.40402	5.74538	7.79287	6.28071	6.46539	8.6101	7.08039	12.416	12.4527	10.3515	9.22334	8.25062	8.24814	7.11099	7.78946	7.29328	7.7216	7.88583	9.64841	7.17407	9.02662	11.6689	11.1148	9.87724	6.69747	8.15929	8.05899	6.59756	7.29204	6.25527	8.26671	11.1116	6.20187	6.45134	8.35754	7.58452	9.53107
P092xF138	H	10.1685	7.64864	6.36628	9.22284	7.37778	8.86087	7.83572	7.69087	7.16279	6.68328	6.59055	7.56199	6.58733	7.9224	6.56209	6.48126	7.53805	7.14965	12.7361	12.3823	9.55463	8.36619	8.31262	9.00415	7.1737	7.10781	7.35121	9.39014	7.44703	10.1386	6.5953	9.03119	12.1507	10.8259	10.0453	6.59628	5.8587	8.1546	7.65834	7.32716	7.13924	8.15074	11.2512	6.43145	7.53658	9.81889	7.10594	8.98016
P092xF138.1	H	9.48262	8.42879	7.91382	9.11653	7.60088	9.02553	7.83787	7.62045	6.76843	6.95754	9.43563	6.82957	5.86573	7.86992	6.36591	6.46527	8.34159	7.12878	12.589	12.6106	10.6273	9.52195	8.22461	8.25559	7.19692	7.81858	7.47916	7.79657	7.8668	10.3404	7.17909	9.23173	11.6695	11.1064	10.2458	6.63709	10.1428	7.87171	6.78552	7.30465	6.18596	8.30383	11.356	6.26093	6.59483	9.65818	7.58228	9.04796
P135xF103	H	9.37	7.64024	6.84207	9.40921	7.55919	8.77302	7.89098	7.4389	7.08299	6.66529	6.49739	7.70316	7.17951	8.29173	6.54174	6.17623	7.70648	7.42348	12.675	12.3917	9.19436	7.98209	8.45874	8.98666	7.41013	7.43074	7.30859	9.08365	7.30663	10.0027	6.52332	9.09395	11.9745	10.5962	10.3949	6.96632	6.8088	8.24655	7.48571	7.45785	7.77257	8.07617	11.1817	6.33324	6.55123	9.60604	6.70742	8.8153
P135xF103.1	H	9.1189	8.11095	7.73892	9.31511	7.64637	8.83798	7.81705	7.57351	6.79844	6.72562	7.0544	7.89062	5.72365	7.70505	6.4008	6.42136	7.79415	6.98109	12.1336	12.4413	9.65645	8.46884	8.20794	7.8269	7.35123	7.73129	7.59844	7.31597	9.03416	10.331	7.26751	9.29503	11.7059	10.4193	9.87585	6.7477	6.8973	7.49098	7.30617	7.53854	6.15572	8.00953	11.123	5.73306	6.32155	8.78844	7.53742	8.70424
P135xF138	H	9.73019	7.60066	6.52829	9.2538	7.49919	8.49063	7.14928	7.43362	6.72351	6.60007	5.58606	7.62804	7.12817	8.08909	7.01035	6.31737	7.50018	7.39875	12.6514	11.8903	9.12607	6.12188	8.2623	8.44436	7.17193	7.1435	6.73206	8.66674	7.1	9.55453	6.19571	8.78333	11.4583	9.81829	9.51185	6.90491	6.84749	7.40772	7.72523	7.28682	7.77278	7.44661	10.7633	5.74098	5.64137	7.5255	6.43384	8.1551
P135xF138.1	H	9.45235	7.83497	7.91478	9.14294	7.40913	8.90013	7.94026	7.50276	6.63687	6.58754	6.30292	7.5813	5.84558	7.65229	6.27924	6.24554	7.87916	6.83914	12.3549	12.2708	9.01561	7.85372	8.13023	8.0418	7.1233	7.45444	7.20775	7.48293	8.13513	9.88598	7.4231	8.78888	11.8296	10.9494	9.85616	6.29534	6.06183	7.25546	7.27699	7.27728	6.90997	7.67227	11.0605	5.97707	6.38374	9.56294	7.25159	8.8432
P159xF137	H	9.72575	7.7166	6.91504	9.31363	7.51696	8.5204	6.94236	7.46495	6.93539	6.94193	8.67194	7.82765	6.81107	8.19105	7.18618	6.57638	8.03813	7.41631	12.6219	12.1152	9.0308	7.77626	8.51118	8.69659	7.38792	7.16833	7.33236	9.05657	7.09099	9.96904	6.24866	9.0786	11.6759	10.214	9.76605	7.08968	7.21435	7.80875	7.66207	7.58279	7.63953	7.73123	11.1556	5.93462	6.72521	8.04802	6.65089	8.62169
P159xF137.1	H	8.94317	8.01532	7.59321	9.18819	7.55543	8.87156	7.67043	8.12336	6.88959	6.92973	7.55357	7.77347	5.44666	7.69694	6.49659	6.96893	8.02264	7.08515	12.6529	12.6457	9.67578	8.49726	8.28752	7.62852	7.3514	7.5328	7.47704	7.47972	8.8043	10.7325	7.22078	9.21916	12.0826	10.6381	9.84695	6.43737	6.802	7.73416	7.64512	7.66867	6.28264	8.11344	11.4862	6.16324	6.53389	7.74932	7.65665	9.10562
P092xF134	H	9.11195	7.42923	5.76645	9.0419	7.25028	8.64951	7.239	7.69229	6.80805	6.95155	7.84509	7.50695	6.94013	8.11328	6.00904	6.38775	7.98887	7.25927	12.5771	12.405	9.56388	8.36404	8.32567	8.70494	7.32766	7.15645	7.19451	9.27433	7.12548	9.76113	6.46445	8.93664	11.992	10.8043	10.5436	6.98602	5.03635	8.4259	7.69204	7.43389	7.53909	8.22955	11.2972	6.47428	6.80231	9.73215	6.61866	8.98631
P092xF134.1	H	8.82935	7.8205	7.51629	8.78216	7.32215	8.48225	7.74671	7.65592	6.16357	6.43217	8.13092	7.32004	5.70062	7.5524	5.67915	6.01159	7.44175	7.02169	12.2276	12.1726	10.2919	9.16548	8.1271	7.77226	6.98249	7.67533	7.37288	7.33751	8.66296	9.84064	6.86742	8.98439	11.4614	10.6549	9.9613	6.12078	8.41338	7.6568	6.90741	7.09293	5.99517	8.15501	10.873	5.60967	6.15577	9.36715	7.47489	8.89704
P140xF103	H	9.18692	7.55834	5.78454	9.08028	7.26611	8.79622	7.23347	7.09692	7.02843	6.43558	7.42658	7.57615	7.1411	8.14003	6.44397	6.2979	7.88862	7.32123	12.6383	12.2877	9.13807	7.92259	8.4399	8.83507	7.2515	7.33084	7.1003	9.34476	7.364	9.34041	6.4945	8.93958	11.7033	10.6707	10.0421	6.84869	6.57444	8.23846	7.43976	7.33233	7.70448	7.95915	11.0183	6.20659	6.77944	8.21556	6.53432	9.02851
P140xF103.1	H	8.57092	7.99512	7.4432	8.95487	7.38342	8.75956	7.29921	7.36267	6.8205	6.49617	7.57081	6.96181	5.49666	7.65574	5.91856	6.32907	8.04122	7.00902	12.4637	12.2358	9.87697	8.7413	8.1991	7.77556	6.88199	7.58301	7.23834	7.36953	8.0902	9.42452	7.00994	8.93725	11.4998	10.4605	9.46142	6.77971	7.11392	7.55897	6.66916	7.06325	5.97125	7.90594	10.879	5.97879	6.45165	7.80819	7.39088	9.00312
P140xF137	H	9.33099	7.38953	6.65686	9.01455	7.174	8.62692	6.9641	6.88369	6.99979	6.45914	7.19294	7.53276	7.30528	8.25941	7.038	6.13244	8.04968	7.44194	12.6849	12.106	8.95679	7.73064	8.41423	8.95679	7.24817	7.3862	7.25542	9.08905	7.38733	9.00297	6.64141	9.01634	11.7314	10.6236	9.81376	7.04805	4.96117	8.23067	6.95094	7.41898	7.80002	8.12968	10.8685	6.23451	6.80079	8.60741	6.66739	8.95648
P140xF137.1	H	9.26974	7.97271	7.82055	8.90646	7.40644	8.96623	7.58035	7.20185	6.63246	6.49211	7.26857	7.06556	5.93222	7.68161	6.49947	6.21372	8.43152	7.11612	12.3738	12.2367	9.8916	8.71947	8.18893	8.20229	7.32702	7.74541	7.57516	7.78945	8.51718	9.1231	7.41308	9.2811	11.7931	10.9445	9.78972	6.55073	7.67301	7.99202	6.81062	7.45931	6.42676	8.21116	10.9202	6.29977	6.82037	8.90001	7.63201	9.46274
P048xF134	H	8.63948	7.23408	6.07474	8.92705	7.15081	8.69209	6.69649	7.40068	6.69298	6.42836	6.91715	7.27809	6.69851	7.79125	6.1977	6.16417	7.94343	7.07269	12.173	12.1657	8.68253	7.40556	8.19055	8.4585	7.26634	7.02679	7.25906	9.23684	7.30219	9.75671	6.63368	8.86858	11.7205	10.6699	10.1471	6.88875	6.7512	8.32956	7.75185	7.1786	7.52209	7.95472	10.9985	6.41099	6.43584	9.54126	6.47311	8.95941
P048xF134.1	H	8.83125	8.06819	7.84605	8.82117	7.26021	8.95486	7.45861	7.67793	6.79822	6.84061	8.94882	6.93653	5.68257	7.57995	5.94462	6.3627	8.54547	6.95026	12.3366	12.0997	10.4788	9.39595	8.08831	8.03924	7.11689	7.59299	7.2617	7.56209	8.14397	9.78289	7.38583	8.91986	11.2878	10.9925	10.2134	6.49678	9.61043	8.15897	6.81497	7.34939	5.80112	8.07039	10.9343	6.2489	6.43462	9.78494	7.44686	9.20673
P092xF136	H	9.44155	7.51533	6.34813	8.93973	7.12222	8.57115	7.11406	7.16742	6.5109	6.0098	6.40307	7.33469	6.93786	7.88456	6.14452	6.24536	7.58974	7.14424	12.5131	12.1139	9.0108	7.79185	8.33974	8.74539	7.24555	7.22662	7.25363	9.33149	7.10255	9.68975	6.45482	8.98774	11.9205	10.6692	10.0498	7.02364	6.37759	8.20931	7.47697	7.39562	7.86774	8.18688	10.9859	6.34546	7.04277	9.01025	6.73886	9.06914
P092xF136.1	H	10.1564	7.72765	7.65866	8.88094	7.32277	9.13112	7.73383	7.36451	6.25679	6.10124	6.09948	7.59681	5.25592	7.75808	6.18369	6.37087	7.44401	6.96297	12.4027	11.943	8.2611	7.1675	8.00527	8.083	7.17987	7.46162	7.01304	7.79276	7.36892	9.20276	7.36685	8.78532	11.7151	11.0662	9.99599	6.89843	5.78992	7.60207	7.429	7.18317	7.18168	7.79313	10.8686	6.38303	7.04579	9.09664	7.10381	9.11807
P135xF117	H	9.15476	7.32166	6.22129	8.97131	7.24452	8.80496	7.13219	7.32325	6.60752	6.09261	6.39815	7.42142	7.00386	7.91442	6.34408	6.05502	7.56401	7.21959	12.4178	12.2389	8.72862	7.57827	8.33592	8.75159	7.38042	7.27748	7.30089	9.43142	7.23474	10.1931	6.62093	9.03873	11.9915	10.7755	10.0269	7.25108	5.31998	8.20919	7.70198	7.39819	7.83676	7.7901	11.1689	6.34977	6.60143	8.87784	6.71975	9.25561
P135xF117.1	H	9.55667	7.56778	6.05178	8.25892	6.90275	8.61843	7.45695	7.61289	5.99445	6.63105	8.14707	6.53514	6.61343	7.82206	6.27866	6.1333	8.08083	7.14811	12.2892	12.252	10.0668	9.02168	7.97354	7.63401	6.34697	7.19522	6.64746	7.44524	7.35012	10.2743	6.97768	8.31592	11.6817	10.8792	9.73006	6.08521	8.35316	7.51326	6.5681	6.74656	6.97223	7.70075	11.0447	6.12524	6.4224	9.08968	7.11584	9.13054
P135xF124	H	9.66382	7.29052	6.17272	8.97634	7.07261	8.88206	7.26181	7.8357	6.8068	6.61291	6.57334	7.38235	6.95073	7.99051	6.17269	6.71775	8.05156	7.20858	12.5163	12.5022	8.92936	7.78014	8.21959	8.70607	7.21181	7.14951	7.1512	9.46536	7.32811	10.1496	6.73586	8.98318	12.0835	10.7808	10.5034	7.2611	5.22848	8.39577	7.89815	7.33532	7.86358	8.46579	11.5384	6.73273	6.7601	9.80271	6.79977	9.16667
P135xF124.1	H	10.5868	8.08312	7.70424	9.19243	7.55354	8.79974	7.99083	7.58001	6.25814	6.63988	6.2361	7.79294	6.67418	8.14737	5.6554	6.57651	7.76424	7.33652	12.4197	12.2826	8.4597	7.36941	8.01554	7.82687	7.24136	7.70491	7.30929	7.3237	8.33235	10.0007	7.31236	9.02449	11.8178	10.4459	9.93376	6.15189	6.27317	7.14325	7.51445	7.463	7.25853	7.77668	11.0836	5.83007	6.3268	9.04108	7.35799	8.68427
P092xF124	H	9.56861	7.42514	6.33792	9.1038	7.29342	8.81123	7.11897	7.75381	6.56119	6.56752	5.99732	7.48289	7.22522	8.13874	6.00595	6.38608	7.25284	7.36239	12.6402	12.0026	8.42671	7.30554	8.185	8.70144	6.94152	7.05571	6.89651	9.43807	6.71628	9.84596	6.56329	8.72774	11.7742	10.7237	9.69296	6.73478	6.3381	8.06548	7.87254	7.29725	8.06558	8.31742	10.8866	6.32228	7.25551	8.84104	6.51072	9.11411
P092xF124.1	H	9.33495	8.00858	6.22983	9.00839	7.52342	8.98458	7.58674	7.72893	6.59202	6.26983	7.39058	7.4683	5.57023	7.70063	6.48386	6.72352	7.54154	6.95312	12.0339	12.3379	9.94127	8.79938	8.25883	7.94703	7.41583	7.7534	7.58339	7.56824	8.73622	10.3308	7.32759	9.28473	11.8916	10.7591	9.76068	6.42857	6.75014	7.73784	7.2134	7.55826	6.4828	8.55033	11.0285	5.6663	6.70626	9.50016	7.65999	9.24565
P092xF104	H	9.03186	7.44084	6.1712	8.97875	7.24598	8.64701	7.14847	7.5812	6.73025	6.2956	5.77664	7.46076	6.9371	7.9055	6.06874	6.04402	7.29972	7.16685	12.1726	12.0264	8.14396	6.98723	8.03026	8.46448	7.13668	6.90522	6.76783	8.61787	6.9489	9.53127	6.96698	8.63002	11.5609	10.4258	9.96375	6.83149	6.46008	7.78792	7.67883	7.21446	7.85917	7.80188	10.856	6.43118	6.58167	9.1874	6.42024	8.67975
P092xF104.1	H	10.4203	7.93525	7.72988	8.93274	7.32711	8.60649	7.59989	7.42726	6.48572	6.74642	5.50427	7.37741	6.5819	7.75845	5.36393	6.08443	7.74384	7.18032	12.5636	11.9188	8.68609	7.62341	7.95118	7.99763	6.96167	7.4348	6.94505	7.10602	7.39925	9.52598	7.3951	8.89356	11.4863	10.5289	9.80841	6.16425	6.1475	7.21912	7.375	7.34121	7.38301	7.71386	10.8386	5.86794	6.63253	9.2279	7.25977	8.74321
P159xF134	H	9.08002	7.6465	6.17312	9.22306	7.41088	8.56308	7.27157	7.95762	6.68204	6.321	7.21273	7.64501	7.01948	7.94243	6.62864	6.55006	7.85051	7.25961	12.3338	12.2497	8.19301	6.9681	8.14852	8.54569	7.03142	7.00356	7.03461	9.12698	7.3047	9.99615	6.39638	8.82229	11.8613	10.3802	10.0053	6.66801	7.18542	7.7668	7.98815	7.2323	7.80713	7.61311	11.1801	6.39032	6.22159	7.66115	6.4778	8.77054
P159xF134.1	H	9.88629	7.74996	7.32855	8.77837	7.18944	8.46008	7.79061	8.17701	6.26584	6.63541	5.85277	7.44368	5.17034	7.45687	5.88635	6.99291	8.39475	6.7755	12.3894	12.5027	8.71461	7.62751	8.09227	7.92814	6.96104	7.35944	7.11466	7.36491	8.07328	10.6291	7.42525	8.7561	12.0117	10.5283	10.3117	6.08023	7.45013	7.26341	7.91958	7.22806	6.53798	7.50628	11.5091	6.25931	6.25371	7.52522	7.14494	8.87783
P135xF134	H	10.2902	7.61121	6.47512	9.1259	7.33069	8.78902	7.35389	7.89807	6.68578	6.19192	5.82686	7.62631	6.87292	7.92023	6.05697	6.36963	7.87534	7.07267	12.3201	12.384	8.15599	6.75539	8.16446	8.69157	7.04938	7.01665	6.82918	9.20938	7.07518	9.94637	6.66779	8.7302	11.8393	10.6386	10.6317	7.18574	7.04393	8.07718	7.97888	7.47067	7.63113	7.79035	11.1776	6.62862	6.50451	10.1703	6.51742	8.82038
P135xF134.1	H	9.95755	8.10438	7.76022	9.13868	7.47542	8.87851	7.65896	7.63685	6.94596	6.76036	6.81987	7.45893	5.70706	7.75639	5.61065	6.41152	7.69571	6.95502	12.3332	12.2375	9.46051	8.36964	8.21611	8.06479	7.21538	7.6894	7.45348	7.92506	9.55397	10.2051	7.53807	8.93768	11.7901	10.7338	10.2237	6.68749	7.09008	7.96466	7.2435	7.45534	6.55925	8.20702	11.0243	6.06485	6.71978	10.0516	7.26447	9.19153
P215xF117	H	9.39707	8.34606	6.58763	9.26241	7.4458	8.78861	7.64511	7.64389	6.60196	6.43566	7.23467	7.58099	5.40381	7.59036	5.97934	6.71548	8.71488	7.36659	12.3924	12.5201	9.67512	8.53665	8.27916	9.21873	7.16676	8.03209	7.25184	8.69949	7.42925	9.98918	6.85617	9.04528	11.9589	10.3724	10.7112	7.33752	6.03676	7.86546	7.13236	7.33367	5.70745	8.21106	11.359	5.91247	6.05199	9.47652	6.85817	8.73509
P215xF117.1	H	8.49086	8.16567	7.16168	9.10378	7.50092	9.23156	6.62033	7.50473	6.78012	6.82355	9.44637	6.52451	6.19803	7.79117	6.27309	6.38072	8.57793	7.32481	12.6668	12.3712	10.1901	9.16306	8.25911	8.43659	7.38113	7.71211	7.68057	7.56982	8.67831	9.79551	7.12393	9.02643	11.0889	10.603	10.3601	7.96947	8.66916	7.4277	5.57183	7.18808	5.83301	8.00642	11.0948	5.76979	6.01835	9.14558	7.52918	9.02709
P211xF136	H	8.6107	8.14264	6.38328	9.11778	7.31503	8.63453	7.3912	7.6146	6.53522	6.45248	6.42204	7.47033	5.44785	7.49779	5.96212	6.70406	8.08261	7.12273	11.8783	12.2745	9.54524	8.46368	8.17236	8.90941	7.05734	7.64369	7.25853	8.65356	7.04878	10.1637	6.96859	8.92587	11.8754	10.7021	10.3868	6.79299	5.99217	7.761	7.16762	7.05774	5.90933	8.27588	11.1553	5.97777	6.29446	10.1367	6.72291	8.70293
P211xF136.1	H	9.73054	8.39413	8.26089	9.48399	7.78466	8.66172	7.1193	7.1453	6.52814	7.01167	9.90064	6.76286	6.58196	7.74661	6.16506	6.47103	7.88693	7.34504	12.4155	12.1482	10.3171	9.21563	8.3041	8.47038	7.32977	7.63875	7.75957	7.08284	7.75668	9.77115	6.22217	9.48251	10.8894	10.2686	9.76063	8.00966	8.98902	7.52391	5.56989	7.56243	4.86087	7.87369	10.9211	5.82359	5.97137	10.5768	7.74571	8.76751
P204xF138	H	9.71905	8.15483	5.88459	8.94772	7.31592	8.52252	7.23461	8.03447	6.46373	6.63923	7.62268	7.21827	5.75432	7.37936	6.04651	6.95605	8.07784	7.11087	12.0338	12.4848	9.77118	8.62605	8.14297	8.99458	6.93185	7.75726	7.18361	8.38383	7.02032	10.7446	7.06958	8.83884	12.1271	10.3331	10.9648	7.20846	8.84593	7.88775	7.38123	7.00498	5.73709	8.116	11.5108	6.17984	6.51095	9.76428	6.71168	8.22652
P204xF138.1	H	9.97683	7.99567	7.74494	9.10021	7.46101	8.60957	7.45858	8.1038	6.5488	6.92306	9.88533	6.49102	6.49323	7.63845	6.5067	6.83205	7.78623	7.27103	12.1416	12.3779	10.3681	9.25519	8.31108	8.46078	7.31446	7.63028	7.66191	6.90211	8.87921	10.6296	6.63247	9.2219	11.4482	10.245	10.1946	7.82899	10.3138	7.56833	6.66489	7.63092	5.42837	7.8251	11.2915	5.63588	5.85847	9.66686	7.53671	8.30178
P209xF103	H	9.10281	8.23667	6.39607	9.16017	7.44719	8.63011	7.52012	7.99068	6.96759	6.48133	6.62341	7.78792	5.77616	7.49387	6.30863	6.96157	8.50234	7.26656	12.1976	12.6261	9.78288	8.69263	8.18193	9.0665	7.24941	7.87305	7.23684	8.5955	7.32374	10.3393	7.06211	9.0067	12.239	10.4418	10.5736	7.12265	6.21802	7.74481	7.50544	7.20133	5.74922	8.01285	11.5638	6.0298	6.11819	10.7885	6.76632	8.59794
P209xF103.1	H	8.88674	8.21602	8.27172	9.46006	7.72976	8.93953	6.76156	7.94591	6.75078	7.06452	8.87576	7.6425	6.24859	7.79138	5.81184	6.51467	7.88845	7.37908	12.2092	12.3418	10.4097	9.30979	8.35644	8.28233	7.49624	7.83435	7.79	7.45607	9.0697	10.1625	7.32047	9.29895	11.832	10.6379	9.87493	8.12872	8.83683	7.65611	6.87558	7.59823	6.34167	7.93985	11.1032	5.9247	6.03034	9.75333	7.85524	8.85893
P204xF104	H	8.78494	8.1148	6.13704	9.07379	7.25785	8.56663	7.67623	8.1831	6.78035	6.48716	6.68631	7.30784	5.41126	7.29154	6.07428	6.82668	7.97941	7.02182	12.0429	12.5808	9.53359	8.36436	8.06859	8.96795	7.17685	7.77527	7.20907	8.30571	7.04159	10.7976	6.99766	8.91823	12.1427	10.4012	10.6814	6.71266	7.03493	7.89066	7.71273	7.39935	5.96649	8.21144	11.5957	5.99031	6.25092	10.1165	6.79486	8.23253
P204xF104.1	H	9.71417	7.87948	7.61894	8.76271	7.15291	8.2941	7.93699	7.88153	5.98323	6.72982	6.46125	6.90157	6.5978	8.06738	5.8244	6.52849	7.33331	7.32254	12.671	12.0818	9.25272	8.19406	7.91178	7.94131	6.73674	7.11889	6.97031	6.56098	7.65124	10.0468	6.99845	8.70604	11.7514	10.0419	10.0055	7.57333	6.49652	7.13803	7.02008	6.77492	7.28486	7.57562	11.0371	5.53711	6.07469	9.34067	7.28625	8.26437
P211xF134	H	8.75172	8.07298	6.14758	9.11899	7.30021	8.61128	7.81303	7.99484	6.84849	7.01998	7.11679	7.46873	5.62986	7.37069	6.20739	6.63026	8.62595	7.18048	12.2023	12.5207	9.71793	8.58754	8.20439	9.05671	7.08941	7.86281	7.0951	8.77371	7.26651	10.3512	7.02087	8.87367	11.9798	10.746	10.8503	7.07264	6.4992	7.92769	7.5741	7.2374	5.7141	8.13669	11.3795	6.07356	5.66334	10.3641	6.82823	8.72795
P211xF134.1	H	9.72176	8.40653	8.15512	9.4166	7.59832	8.67617	7.90837	8.18079	6.70458	7.11642	7.14327	7.91894	6.35233	7.83429	5.40378	6.74083	8.33979	7.31914	12.5023	12.3833	9.60303	8.47641	8.24146	8.28839	7.32521	7.66321	7.48453	7.19856	8.60692	10.4487	7.39119	8.9896	11.8236	10.6766	10.4267	8.11532	7.10554	7.27891	7.66635	7.57909	6.94786	7.87218	11.2004	5.95026	6.06693	9.85701	7.43634	8.73114
P209xF134	H	8.8059	8.15338	6.2378	9.03761	7.41645	8.77311	7.60205	8.15333	7.22995	6.80879	7.08534	7.40634	5.4151	7.49049	5.82642	7.0314	8.54219	7.28459	12.541	12.6946	9.73865	8.61655	8.22772	9.16538	7.20799	7.90035	7.21606	8.86635	7.14449	10.1705	7.23873	8.89491	12.174	10.7512	11.1726	7.08751	6.22393	8.31558	7.72173	7.41771	5.96483	8.26923	11.6161	6.55222	6.28688	10.5291	6.70401	8.78604
P209xF134.1	H	10.0227	8.05164	8.04753	9.35588	7.51823	8.64481	7.84427	8.07921	6.43482	6.9414	7.00044	7.38085	6.2041	7.91721	5.25328	6.63678	8.09655	7.47114	12.423	12.3692	9.47322	8.30494	8.32749	8.22004	7.30036	7.67177	7.62436	7.01539	7.72009	10.0719	7.24669	9.13402	12.0424	10.2993	10.1286	7.90696	6.06723	7.39799	7.54009	7.42362	6.7687	7.733	11.2222	5.75713	6.26819	10.1468	7.54773	8.68766
P204xF124	H	8.84506	8.34342	6.54443	9.24998	7.45255	8.6494	7.79036	8.07377	6.80484	6.62488	5.78409	7.73788	5.8345	7.54875	6.7161	6.79862	8.13948	7.35556	12.564	12.5536	9.19301	8.01954	8.37316	9.1045	7.15812	7.88763	7.22439	7.93923	7.15626	10.2338	7.00405	8.9977	12.1662	10.439	10.3966	6.79345	5.90401	7.65392	7.76513	7.49915	5.99784	8.06874	11.4055	6.06683	6.18499	10.4591	6.69005	8.6724
P204xF124.1	H	10.1596	8.50904	8.65289	9.4856	7.77207	9.06659	7.91515	8.12875	6.54882	7.45617	9.06817	7.6324	6.22678	7.89296	6.38891	7.03096	8.02793	7.4743	12.3431	12.542	10.3593	9.23194	8.4047	8.55277	7.60515	7.75463	7.75719	7.3316	7.92828	10.324	7.12572	9.34805	12.0737	10.5723	10.1278	8.0532	8.73373	7.68411	7.18447	7.75179	6.44955	7.95598	11.3203	5.6676	6.19064	10.117	7.9293	9.01624
P215xF137	H	9.16001	8.14572	5.6709	9.03816	7.28318	8.16065	7.57465	7.42758	6.80361	6.62932	6.20158	7.38444	5.81132	7.49688	6.50532	5.79442	8.2868	7.23047	11.9849	12.0434	9.56373	8.45779	8.18996	8.99027	7.12881	7.80069	7.13878	7.87708	7.21398	9.06442	6.93239	8.86323	11.8509	10.3653	9.94983	6.70504	4.91557	7.59293	6.79994	7.01997	7.5202	8.23731	10.8605	6.54277	6.29922	10.6047	6.68036	8.76028
P215xF137.1	H	9.71771	8.56252	8.38629	9.4778	7.75116	9.19061	7.72761	7.64449	6.63511	7.30843	9.97135	6.9774	6.60097	7.92922	6.42243	6.21297	8.46926	7.494	12.6364	12.32	10.7641	9.75128	8.38982	8.57542	7.37235	7.8553	7.71127	7.62839	8.05927	9.63729	7.12402	9.09446	11.7377	10.5944	10.0468	7.98019	8.93477	7.72484	6.55474	7.42937	6.24261	8.16723	11.1302	5.89748	6.5664	10.3609	7.64623	9.23389
P209xF136	H	8.74201	8.13581	6.29397	9.11292	7.35065	8.36	7.61664	7.85259	6.77324	6.90997	5.74674	7.59754	5.20131	7.3225	6.05523	6.53942	8.15507	7.15521	12.2187	12.5768	9.11237	7.9672	8.18866	8.93102	7.09638	7.88956	7.10253	8.204	6.94786	10.1116	7.2048	8.88439	12.1144	10.4843	10.5918	6.92985	7.15024	7.91083	7.77569	7.18815	6.07565	8.2621	11.4792	6.30751	6.45374	10.2218	6.74463	8.79504
P209xF136.1	H	9.30483	8.38644	8.19323	9.26318	7.61474	9.01777	7.21235	8.13029	6.67497	7.10836	9.72507	7.22562	6.47004	7.93211	6.06031	7.06569	8.23311	7.46801	12.3514	12.6514	10.4721	9.47829	8.28887	8.39788	7.44904	8.0106	7.78296	7.35874	8.02126	10.3238	6.79845	9.28548	11.8204	10.3908	10.3014	8.08368	8.6612	7.56368	6.56493	7.55182	5.85387	7.99421	11.5553	5.60275	6.20173	10.2286	7.69767	8.79052
P167xF124	H	8.97481	8.35216	6.53747	9.23362	7.43201	8.73724	7.84321	7.78081	6.84394	6.88301	5.82223	7.70371	5.48293	7.45296	6.18079	6.77206	8.6265	7.28409	12.5605	12.5943	9.19275	8.00477	8.33991	9.07023	7.44625	7.97839	7.29033	8.69753	7.58767	10.119	7.20162	9.03556	12.2493	10.7552	10.1206	6.78697	7.30433	8.13579	7.71197	7.21934	6.0921	8.2109	11.5341	5.82726	6.35743	8.57963	6.83879	8.96027
P167xF124.1	H	9.13291	8.06071	7.43148	9.06162	7.44063	8.88164	7.33166	8.03117	6.19512	7.10773	9.71879	6.61549	6.24101	7.77266	6.13122	6.70072	8.61204	7.33137	12.2838	12.3949	10.1407	9.1448	8.19484	8.1583	7.13849	7.59797	7.53176	7.33442	8.10796	10.1467	7.09355	8.90425	11.7614	10.5777	9.77619	7.77475	8.73185	7.78021	6.54933	7.53312	6.09731	8.26228	11.3559	5.77299	6.35971	8.63724	7.5206	9.07774
P215xF136	H	9.31619	8.11961	6.43715	9.07682	7.40722	8.62743	7.52486	7.40326	6.84901	6.80312	6.48154	7.50219	5.42683	7.70268	6.43992	6.22573	8.25301	7.10127	12.3846	12.1964	9.38004	8.27851	8.15743	9.01302	7.04771	7.63494	7.09111	8.37492	7.37064	9.53562	7.02592	8.87625	11.8348	10.6685	10.1227	7.17073	5.19039	7.77429	7.19065	7.29575	6.25624	8.06937	11.0656	6.00869	6.61695	10.0349	6.84422	8.95522
P215xF136.1	H	9.11951	8.15511	7.95683	9.15906	7.39804	8.93746	7.41516	7.20854	6.46292	6.9338	7.74299	7.02649	6.0555	7.7091	5.60893	6.30283	8.27679	7.25268	12.5509	12.1116	9.95969	8.85553	8.15936	8.23198	7.11649	7.63133	7.30662	7.34705	8.1657	9.71626	7.17167	8.83567	11.5446	10.2205	10.0311	7.84427	7.26742	7.52528	6.56544	7.20887	6.43789	7.77226	10.8281	5.74574	6.99166	9.76717	7.34363	9.07793
P209xF138	H	8.91288	8.32161	6.20555	9.34588	7.51882	8.45744	7.69898	7.61424	6.50294	6.87027	6.01453	7.7358	5.78019	7.5614	5.86465	6.19077	8.05281	7.28093	12.0941	12.2794	8.8451	7.69701	8.34223	9.16978	7.31999	7.92602	7.22458	8.28099	7.14989	9.71779	6.95063	9.08645	11.9022	10.2601	9.96268	6.53668	5.26978	7.56932	7.67577	7.38912	6.11972	7.81339	11.1398	5.86434	6.28537	9.88516	6.97603	8.28443
P209xF138.1	H	9.54657	8.31293	7.81227	9.45554	7.7571	8.68424	8.0427	7.49944	6.37712	7.03324	6.61801	7.64336	6.55498	8.02372	5.67469	6.54437	8.40745	7.49427	12.539	12.2856	9.26092	8.11106	8.39891	8.32826	7.46023	7.71945	7.56239	6.89343	8.18695	9.94081	7.23363	9.12162	11.7979	10.1182	10.0568	8.0773	5.5714	7.12104	7.2641	7.51587	7.20736	7.76082	11.0668	5.26804	6.08646	10.1067	7.56676	8.55353
P167xF103	H	9.09896	8.1572	6.66447	9.13244	7.39612	8.59977	7.88729	7.67577	6.6299	5.85124	6.05383	7.69988	5.63465	7.50918	6.17727	6.32575	8.22649	7.14911	11.9573	12.3148	9.16709	8.04647	8.21134	9.01171	7.03062	7.70394	7.2083	8.51263	7.37453	10.1343	6.9996	8.90402	11.9354	10.5399	10.0844	6.73408	5.37241	7.89828	7.50855	7.33654	6.05762	7.79208	11.1556	5.83806	6.16029	8.82699	6.69148	8.61865
P167xF103.1	H	9.49596	8.01599	7.62126	9.24478	7.50457	8.66985	8.00582	7.79338	6.4092	7.02912	8.11297	7.15029	6.07714	7.67126	6.00535	6.43913	8.30711	7.2626	12.0616	12.3025	10.2795	9.15687	8.23978	8.19564	7.11135	7.63578	7.49678	7.42118	8.77915	10.2137	7.3453	9.13779	11.9776	10.6488	9.66713	7.90714	7.94769	7.69936	6.82843	7.32219	6.33696	7.70052	11.148	5.90118	6.1427	8.48909	7.71316	8.92202
P211xF138	H	8.85078	8.26215	6.4665	9.23676	7.44009	8.50265	7.78361	7.43298	6.56785	6.44573	5.36414	7.73811	5.36075	7.4267	6.24789	6.06708	8.29148	7.19552	11.9991	12.1191	8.67436	7.5305	8.27843	9.00676	7.41023	7.92685	7.20629	8.13249	7.18897	10.126	7.09879	8.97623	11.7968	10.3811	9.80894	6.72501	5.4136	7.59238	7.46983	7.43776	6.56861	7.98173	10.9037	5.7262	6.86037	9.20564	6.71429	8.54285
P211xF138.1	H	10.6873	8.29991	6.6394	9.59135	7.85646	8.99725	7.77754	8.11169	6.97529	7.22685	8.93828	7.40157	6.5997	8.06347	6.1066	6.6103	8.18428	7.5297	12.689	12.5315	10.4515	9.35583	8.52962	8.76456	7.57228	8.0419	7.92897	7.68874	9.3136	10.8329	7.2825	9.53716	12.0677	10.9689	10.0643	8.29783	8.79599	7.68476	7.07346	7.87522	6.59055	8.19628	11.2322	5.87168	6.89908	10.0659	7.85872	9.1211
P211xF137	H	9.24348	8.28307	6.24599	9.21689	7.52367	8.69088	7.87487	7.71237	6.88111	6.49732	6.04107	7.69828	5.66609	7.48058	6.12046	6.48172	8.27056	7.25826	12.0237	12.2951	8.9048	7.77793	8.2739	9.0124	7.22596	7.87139	7.14078	8.34961	7.34656	10.129	7.00225	8.96603	11.9942	10.3916	10.3004	6.62235	5.62675	7.93439	7.72908	7.29395	6.20799	8.18232	11.1439	5.84385	6.52318	10.3781	6.81403	8.64692
P211xF137.1	H	10.3736	7.9725	7.84319	8.92802	7.26448	8.40153	7.99712	7.29228	6.23034	6.8476	6.95173	7.16825	6.84317	8.22211	5.78733	6.25607	7.63469	7.68702	12.0807	11.9058	9.40205	8.33486	8.07688	7.89227	6.87647	7.3135	7.02165	7.11127	8.29782	9.83608	6.85416	8.8171	11.6203	10.2728	9.66053	7.68991	6.49904	7.32964	6.4985	6.96495	7.33541	7.98409	10.7381	5.58378	6.22193	9.80015	7.4465	8.54135
P209xF117	H	8.88582	8.33733	6.15539	9.18701	7.50219	8.44029	7.7074	7.33737	6.38964	6.53233	5.43582	7.81417	5.45152	7.39555	5.49079	6.316	7.34417	7.18239	11.9724	12.0111	7.7871	6.83276	8.26227	8.98214	7.26165	7.90838	7.0634	8.17368	6.68655	9.52349	6.97604	8.88114	11.475	10.0366	9.90613	5.78673	6.56963	7.66605	7.54739	7.25355	5.99888	7.74124	10.7864	5.96328	5.87049	9.52298	6.74548	8.33399
P209xF117.1	H	10.2032	8.10698	7.74662	9.24008	7.56819	8.85548	7.4343	7.92022	6.28489	6.65688	7.07196	7.21015	6.4726	7.82874	5.6408	6.96451	8.1295	7.32564	12.5142	12.4322	9.65294	8.58501	8.24329	8.55488	7.38323	7.75306	7.61269	7.42722	8.59676	10.3082	7.49187	9.00887	11.8282	10.5288	10.3077	9.2544	5.96469	7.54598	7.22495	7.47064	6.47722	8.02994	11.3179	5.867	6.09288	9.4952	7.41396	8.89341
P167xF104	H	8.78546	8.48943	6.71971	9.41079	7.58935	8.62774	7.92033	7.5292	6.48865	7.05489	6.3358	7.91733	5.73864	7.64947	5.78152	5.96912	8.20863	7.47836	12.0491	12.089	8.1728	6.74817	8.45447	9.1786	7.47115	7.87397	7.17039	7.83093	7.39587	9.68051	7.4278	9.0852	11.8712	10.2786	9.74712	5.84694	6.51577	7.70265	7.97628	7.60983	6.42011	7.64067	11.059	5.78479	6.25657	8.21577	7.01792	8.69961
P167xF104.1	H	9.28739	8.00817	7.51239	9.20398	7.58694	9.09595	7.58782	7.66683	6.55209	7.06932	9.23007	7.0937	5.93289	7.63782	5.88568	5.98752	8.14592	7.17215	12.2354	12.1315	10.5242	9.43365	8.1066	8.18281	7.33385	7.651	7.54785	7.33141	8.68986	10.0951	7.09038	9.07848	11.6781	10.5808	9.6253	7.96851	9.19702	7.84403	6.45927	7.55736	6.15997	7.78648	10.9004	5.58948	6.3683	8.47462	7.55677	9.14242
P167xF138	H	8.96096	8.18866	6.16335	9.18538	7.41512	8.53386	7.53347	7.71933	6.45583	6.64671	5.7453	7.68148	5.79357	7.52107	6.10516	6.24733	8.50798	7.19233	12.0462	12.3481	8.68076	7.48472	8.32179	8.97588	7.31546	7.81323	7.09103	8.13106	7.62382	10.1798	6.88049	8.95301	12.0964	10.1848	9.87588	6.7932	5.31163	7.68663	7.73351	7.26256	6.25185	7.52602	11.2975	5.45145	6.16856	8.22862	6.82855	8.50193
P167xF138.1	H	9.35855	8.00774	7.92176	9.27963	7.69526	9.02314	7.44944	8.13011	6.48462	7.13647	10.2696	6.82551	6.51692	7.76271	6.05837	6.63663	8.93215	7.28549	12.2257	12.4719	10.699	9.65467	8.31894	8.26348	7.39519	7.6919	7.74535	7.42614	9.08713	10.3684	6.82494	9.4579	11.4387	10.5966	10.1015	8.06924	10.6928	7.72249	6.71539	7.66762	5.82899	7.96743	11.3865	5.81453	6.62748	8.72623	7.69068	8.82981
P204xF137	H	10.6616	8.12147	5.8841	9.08375	7.32075	8.29367	7.48881	7.55957	6.27023	6.88558	6.43506	7.55297	5.44525	7.4458	6.0847	6.51827	7.7928	7.08608	11.8746	12.1907	8.8742	7.66314	8.25508	8.99304	7.1036	7.77245	7.04812	7.49705	6.83587	9.81418	7.10142	8.84652	11.9287	10.0667	10.4616	6.80167	6.79951	7.51696	7.54934	7.34536	6.4001	7.97328	11.197	6.28544	6.95332	10.0634	6.78026	8.24405
P204xF137.1	H	10.5826	8.21009	8.13455	9.26351	7.55504	8.61717	8.11789	7.56387	6.22765	6.97518	5.62289	7.62696	6.69579	8.17955	6.05309	6.59157	7.17388	7.66114	12.1845	11.9349	8.86455	7.81317	8.15289	8.13282	7.27807	7.49027	7.3376	7.01958	8.04167	9.50476	7.13558	9.14256	11.812	10.1801	10.0073	7.88382	5.18157	7.09278	7.25109	7.45505	7.57673	7.79038	10.8704	5.54019	6.53374	9.57199	7.70343	8.4064
P204xF117	H	9.25836	8.22969	6.10604	9.18042	7.33175	8.61611	7.79516	7.79669	6.47272	6.53172	6.18758	7.85246	5.44248	7.5333	6.44372	6.49989	7.45001	7.20462	11.8924	12.2285	8.71245	7.50856	8.29373	9.02433	7.19094	7.83478	7.1264	7.80632	6.87851	9.91715	7.12901	8.92425	11.9338	10.3217	10.1349	6.36835	6.67447	7.71683	7.95878	7.3018	6.50785	8.12839	11.1602	6.07228	6.38207	9.59815	6.8174	8.41914
P204xF117.1	H	10.1728	8.09094	7.79074	9.28601	7.66969	8.93117	7.39648	8.11654	6.39231	6.77695	7.71698	7.4741	6.13275	8.04633	6.239	6.93905	7.71262	7.50283	12.4947	12.4086	10.1732	9.08689	8.39728	8.25216	7.51159	7.7709	7.67078	7.56007	8.58992	10.1212	7.45123	9.21692	12.2491	10.8002	10.0607	8.35146	8.28951	7.80327	7.14801	7.76437	6.6214	7.77386	11.2903	6.11442	6.82131	10.1375	7.54913	9.20491
P165xF137	H	8.76008	8.06996	5.54039	8.87426	7.34382	8.57741	7.506	7.41905	6.64718	6.0575	5.54363	7.48459	6.18373	7.61721	6.49223	6.40492	7.83275	6.99102	12.164	12.0446	8.7993	7.66974	8.11999	8.83723	7.12952	7.68158	6.87026	7.90257	7.04609	8.96036	7.09027	8.69018	11.6445	10.2161	9.88418	6.68757	5.5187	7.41795	7.51728	6.98744	6.74066	7.82351	10.9437	6.09892	6.19703	10.4211	6.44147	8.69143
P165xF137.1	H	9.82779	7.77026	7.78202	9.01806	7.471	8.73684	7.99866	7.42282	6.3954	7.00315	6.75789	7.36831	6.81937	8.22115	6.29694	6.13583	7.72675	7.64754	12.6247	11.8901	9.43346	8.43011	8.17868	8.05817	6.89867	7.5245	7.132	6.96784	7.25732	9.02424	7.13557	8.93469	11.5827	10.3324	9.55422	7.71188	6.70558	6.99728	6.66709	6.95441	7.37719	7.80722	10.7567	5.63011	5.92251	10.295	7.50861	8.91696
P211xF103	H	9.08152	8.22967	6.31169	9.13933	7.44004	8.48111	7.87168	7.02275	6.67034	6.15807	6.04092	7.74356	5.61332	7.60605	6.39096	5.76419	7.33921	7.14925	12.0336	11.7304	8.0018	6.78026	8.29122	9.01448	7.35865	7.85825	6.81961	8.09121	7.10857	9.48966	7.18099	8.8473	11.4449	10.2714	9.63723	6.63823	5.32916	7.66932	7.40476	7.41106	6.62741	7.58948	10.5082	6.03975	6.79234	9.68948	6.66815	8.59623
P211xF103.1	H	9.62535	7.73598	7.64921	8.90698	7.32587	8.69975	7.92187	7.57632	6.69916	6.9629	7.17338	7.22518	6.2658	7.83435	5.87157	6.37502	7.75425	7.36687	12.4026	12.0752	9.5753	8.59345	8.05354	8.09133	6.95713	7.42224	7.19902	7.33259	8.42499	9.85587	7.24128	8.73542	11.4672	10.7171	9.92809	8.08448	6.81011	7.40484	6.90832	7.00302	7.07083	7.82088	10.8628	5.77755	6.10703	10.0108	7.35777	8.66974
P204xF103	H	8.74144	8.08231	6.41387	9.02277	7.42648	8.42918	7.74307	7.39469	6.56539	6.61928	5.65067	7.6075	5.66529	7.58787	6.03766	6.33056	7.04649	7.07182	12.0756	12.045	7.94617	6.57897	8.24809	9.01272	7.17685	7.89667	6.86178	8.07239	6.78078	9.70057	6.86462	8.78183	11.6201	9.94482	10.4014	6.74594	6.54656	7.36666	7.82193	7.38013	6.38693	7.3045	10.9512	5.69551	5.88582	9.73869	6.72198	8.06101
P204xF103.1	H	9.97521	8.1537	7.82241	9.03932	7.40525	8.41719	7.5681	7.89971	6.414	6.85619	9.27355	6.37868	6.28225	7.71876	6.2193	6.91698	7.7815	7.33464	12.4738	12.3405	10.2914	9.24779	8.35946	8.39704	7.32237	7.75938	7.5531	7.09128	7.71978	10.4925	6.74185	8.97893	11.5468	10.1703	10.4359	7.76875	9.91663	7.51091	6.63341	7.61151	6.064	7.7541	11.3062	5.7458	6.11076	9.80229	7.51788	8.40962
P165xF138	H	9.08125	8.19819	6.55212	8.99882	7.39236	8.52502	7.89877	6.81427	6.2648	5.88672	5.69927	7.64969	6.09131	7.66584	6.12158	5.76248	7.64719	6.98782	11.9332	12.0419	8.18816	7.13253	8.22205	9.05837	7.14714	7.87256	7.03803	8.25713	7.31522	9.361	6.9385	8.83474	11.5448	10.1198	9.62102	6.5188	5.31066	7.32364	7.28604	7.35189	6.77154	7.46322	10.8599	5.8196	5.65354	9.85354	6.69002	8.49625
P165xF138.1	H	9.35022	7.99348	7.89234	8.84131	7.37161	8.64694	6.65537	7.6677	6.57008	6.89818	10.3604	6.51075	6.4295	7.67499	6.7656	6.53067	8.20985	7.14514	12.605	12.5131	10.7244	9.59749	8.25918	8.2219	7.25298	7.59951	7.69003	7.37488	7.77781	9.96158	6.18549	9.26033	10.8187	10.5544	9.83304	8.05678	10.745	7.68166	6.07184	7.55617	4.85883	8.04442	11.3685	5.94612	6.10138	10.0524	7.80495	9.14631
P215xF124	H	9.66183	8.27186	6.3501	9.09563	7.42663	9.07349	8.11944	7.09768	6.97544	6.06056	5.7587	7.6891	5.58272	7.66069	6.13613	5.49796	7.74009	7.23502	12.1689	11.9296	8.88281	7.7554	8.36147	9.14559	7.23399	8.12504	7.05442	8.63722	7.25025	8.92364	6.98822	8.91162	12.001	10.7908	9.87311	6.75102	5.17139	7.93186	7.31397	7.22178	7.22528	7.9023	10.8385	6.51061	6.44621	10.8311	6.77523	9.17803
P215xF124.1	H	9.76006	8.19854	7.76513	9.41252	7.83956	9.07884	7.12529	7.3597	6.90402	6.95688	9.80983	6.58913	6.67506	7.8787	5.77936	5.62326	8.29638	7.54475	12.3613	12.2011	10.3847	9.26116	8.39413	8.64683	7.46398	7.84968	7.86553	7.16499	8.68046	9.4451	6.69587	9.53774	11.0048	10.4549	10.084	8.12944	9.10983	7.50718	5.99459	7.59521	5.3142	8.30289	10.9511	5.84351	5.99478	10.4671	7.85282	9.07082
P209xF137	H	9.24881	8.29429	6.57395	9.17723	7.43126	8.55946	7.98865	7.68826	6.7896	6.56479	6.12454	7.8998	6.1284	7.7724	6.32741	6.47546	7.39976	7.19554	11.8385	12.2019	9.14868	6.54994	8.2978	9.17711	7.33358	8.12999	6.86154	8.27477	7.12973	9.7767	6.97017	8.93987	11.9221	10.2211	10.1944	6.76831	6.4229	7.91729	8.29231	7.51879	7.105	8.06187	11.111	5.93735	6.3314	10.0821	6.76973	8.42327
P209xF137.1	H	10.1994	8.33772	8.08658	9.54036	7.90887	9.0953	8.1624	7.77243	6.53379	7.36525	7.94056	7.54328	6.43152	7.95291	5.96566	6.51389	7.83329	7.46259	12.558	12.2626	10.0922	8.94364	8.41053	8.6696	7.48073	7.88539	7.77156	7.35329	7.51221	9.96344	7.2686	9.36818	11.7728	10.441	9.99093	8.2971	7.79454	7.66883	7.04157	7.73441	7.74878	8.11063	10.9915	5.64385	6.43435	10.134	7.81383	8.75183
P167xF136	H	8.61389	8.09484	6.05812	8.94721	7.14165	8.52995	7.75371	7.56258	6.63412	6.32726	5.79669	7.59067	5.82705	7.52215	6.02452	6.30949	7.98829	7.10329	11.8147	12.2009	8.53429	7.17984	8.1843	8.90968	7.06194	7.97922	6.96913	8.38094	7.37245	9.94052	6.66142	8.76775	11.9873	10.2914	9.84746	6.54751	6.74749	7.96539	7.81592	7.19745	6.96523	7.78337	11.2163	5.9044	6.1138	8.82878	6.6745	8.62275
P167xF136.1	H	9.22399	8.50651	8.15838	9.40117	7.65799	9.00386	7.44464	7.47239	6.68047	7.06566	8.77986	7.50938	6.48682	7.90456	6.28661	6.52118	8.50138	7.40166	12.295	12.3372	10.3038	9.19533	8.27377	8.16659	7.40288	7.86733	7.67922	7.54519	8.43362	9.92765	7.22721	9.28191	11.9933	10.8219	9.57699	8.09555	8.11792	7.68333	6.48404	7.35826	6.72378	7.91004	11.1265	5.84628	6.76531	8.68094	7.73365	9.28772
P165xF117	H	8.82742	8.13806	6.19833	9.02006	7.2663	8.55071	7.75879	7.21763	6.58148	6.41244	5.64829	7.56951	5.85939	7.55434	6.35341	6.3484	7.94871	6.87692	12.0353	12.1177	8.05105	6.76051	8.23607	9.07705	7.29078	7.96997	7.02456	8.39061	7.02238	9.68146	7.09638	8.86266	11.5094	10.4274	9.7199	6.32382	6.32619	7.67061	7.60801	7.43324	6.85131	7.50913	10.9692	5.95542	5.88837	9.13406	6.81398	8.78439
P165xF117.1	H	9.31266	8.48239	8.25007	9.32422	7.63341	9.45529	7.69301	7.38465	7.12912	7.056	8.97789	6.90656	6.15415	7.88817	6.34315	6.69149	8.71633	7.35979	12.4109	12.3309	9.97864	8.86654	8.24482	8.45585	7.31306	7.76683	7.65017	7.56873	8.38956	9.79333	7.57232	9.24311	11.5434	10.7643	10.0827	8.1488	8.23886	7.65902	6.41608	7.44746	7.07441	7.66766	11.1335	6.20158	5.99601	8.85271	7.70045	9.38129
P167xF117	H	9.14758	7.88864	6.15912	8.90363	7.23926	8.45474	7.71809	7.48844	6.88747	5.86861	6.18342	7.62455	5.57889	7.42569	6.79112	6.40736	7.99659	6.87698	11.8056	12.1438	8.03566	6.71406	8.12471	9.10152	6.885	7.65043	6.74918	8.03095	7.15286	9.73942	7.16885	8.72246	11.7744	10.4507	10.1211	6.91076	6.86108	7.90607	7.99965	7.28194	6.9592	7.52742	11.1951	6.01717	6.13096	8.59051	6.71509	8.54805
P167xF117.1	H	9.09978	8.05357	7.76774	9.13547	7.52346	8.59354	7.19199	7.95359	6.09675	6.83603	9.49905	6.5048	6.51728	7.7392	6.24259	6.54203	8.32265	7.2098	12.6831	12.2462	10.1482	9.1614	8.2387	8.07071	7.13758	7.73184	7.56833	7.11552	8.05349	10.0125	6.71933	8.97856	11.47	10.5214	9.89663	7.76464	9.79836	7.64867	6.26493	7.3994	5.81245	7.57853	11.1072	5.44773	5.71447	8.55133	7.74596	8.95747
P167xF137	H	9.18817	7.99109	5.9533	8.94509	7.20792	8.50812	7.56331	7.53504	6.60302	5.73353	5.27711	7.66581	5.16397	7.31362	6.48091	6.15068	8.23523	6.95582	11.8944	12.1118	8.04163	6.65203	8.04137	8.89568	7.06078	7.71976	6.73817	8.0333	7.32904	9.5431	7.13174	8.76747	11.9899	10.2854	9.70699	6.56949	5.3189	7.68623	8.01371	7.14725	6.66994	7.95651	11.1291	5.94087	7.11298	8.33782	6.63651	8.63625
P167xF137.1	H	10.0103	7.92689	7.56848	8.87109	7.31007	8.74052	7.55809	7.77252	7.07408	7.19831	7.53864	7.26951	6.31599	8.0132	6.06716	6.71782	8.31974	7.38825	12.2358	12.1076	9.68713	8.65814	7.95698	7.90461	6.84713	7.26478	7.12814	7.3875	7.69731	9.81942	7.36223	8.89578	11.957	10.6163	9.94014	8.14413	7.15877	7.69755	6.65589	6.89976	7.14679	7.82876	11.0796	5.83666	6.75555	8.42345	7.34704	9.0222
P209xF124	H	8.71841	7.89003	6.1665	8.89141	7.10835	8.52185	7.79779	7.53383	6.70487	6.07419	5.4464	7.71906	5.62956	7.44699	6.46241	6.12216	7.75819	6.90482	11.7354	12.1875	8.2737	7.03155	8.16279	9.09629	6.82781	7.55061	6.82432	8.12071	6.68979	9.69767	7.42239	8.76314	11.8737	10.4037	9.82213	6.72521	6.42524	7.68197	7.88998	7.39964	7.23918	7.91605	11.209	6.36321	6.29311	10.1381	6.60387	8.84315
P209xF124.1	H	9.82792	8.12484	8.04272	9.21709	7.51281	9.10224	7.5889	8.16453	6.78825	7.04232	6.37518	7.52494	5.97344	7.98612	6.2443	6.88232	7.94565	7.4685	12.3247	12.4724	8.97582	7.89316	8.09571	8.06485	7.26421	7.58841	7.33404	7.26638	7.58345	10.2058	7.58135	9.03442	12.1269	10.6133	9.98317	8.36102	5.12407	7.42827	7.48676	7.25241	7.17987	8.22797	11.351	5.75703	6.31201	10.4192	7.54742	8.89652
P215xF104	H	9.07358	8.07198	6.24252	8.87596	7.25588	8.44344	7.82065	7.32356	6.71125	5.69454	5.96797	7.56054	5.82477	7.42224	7.3442	5.82358	8.11386	6.95096	11.8976	11.9973	8.52163	7.3405	8.15234	9.06653	7.03628	7.77303	6.77453	8.04684	7.35306	9.34178	7.00164	8.7352	11.7131	10.2768	10.0276	6.84486	6.35808	7.59993	7.68484	7.2467	6.71836	7.66793	10.99	6.15363	6.41009	10.0411	6.48173	8.81916
P215xF104.1	H	9.26698	7.76752	7.75378	8.95803	7.33468	8.61788	6.9341	7.47625	6.36286	6.36803	9.5348	6.60368	6.48128	7.57382	6.42218	6.06091	8.53819	7.0904	12.2406	12.0489	10.3568	9.32761	8.12711	8.22058	7.22697	7.32872	7.60168	7.12612	8.70335	9.54003	6.64204	9.30792	10.9706	10.3396	9.83717	7.75138	9.30018	7.53874	5.94966	7.32545	5.72837	8.06264	10.9172	5.86651	6.02812	9.56153	7.47792	9.00654
P215xF138	H	8.94442	8.29179	6.64641	9.21795	7.50381	8.81116	7.86216	7.30861	6.59372	6.2547	6.17206	7.80269	5.94953	7.62954	6.35126	6.09625	8.14684	7.26793	11.8291	12.1884	8.27864	6.9572	8.33418	9.0885	7.37242	8.05134	6.98978	8.03245	7.60487	9.44299	7.07866	9.04235	11.8795	10.3467	9.81661	6.62924	5.10634	7.54321	7.75445	7.33442	9.56793	7.86604	11.0848	5.91658	6.3704	10.2689	6.85117	8.72541
P215xF138.1	H	9.23378	7.95424	7.58881	8.93447	7.37379	8.52027	6.93683	7.91975	6.32923	6.63734	6.50189	7.47937	6.12648	8.14721	5.70516	6.15079	8.04266	7.38007	12.1848	12.0956	9.21608	8.15911	8.09352	8.27541	6.88006	7.47481	7.09918	7.23688	8.76855	9.59295	7.09874	8.86631	11.7436	10.3959	9.88	8.28654	5.57383	7.05914	7.01879	7.04253	7.0514	7.6514	10.9706	6.0052	6.36418	9.58027	7.2135	8.7697
P211xF124	H	8.99058	8.08006	6.3939	9.1123	7.40563	8.68565	7.9755	7.48754	6.54408	5.85918	5.53196	7.66697	5.40473	7.46887	6.15879	6.50006	7.94022	7.05292	12.5822	12.2012	7.95829	6.60891	8.28535	9.18369	7.15905	7.92902	6.81743	8.11945	7.25444	9.92294	7.26377	8.87864	11.8309	10.4784	10.0064	6.7903	6.46497	7.7434	8.13713	7.32779	6.97796	8.16187	11.0912	6.03123	6.52558	10.0263	6.83945	8.84003
P211xF124.1	H	10.1088	8.17662	7.90424	8.99476	7.33424	8.55037	7.75563	7.49878	6.17727	6.89518	8.61346	6.91978	6.24802	7.8098	5.87697	6.67962	7.94404	7.36176	12.1528	12.1111	9.99597	8.89426	8.37511	8.53448	7.19449	8.04241	7.47833	6.97211	8.04114	10.0794	6.86628	8.92377	11.2459	10.4675	9.64889	7.98967	8.20584	7.50852	6.40748	7.31931	5.80898	8.14064	10.7811	5.51971	6.07105	9.95551	7.4245	8.90743
P165xF104	H	8.65004	7.81075	5.71598	8.77146	7.1187	8.59291	7.60948	6.97813	6.59683	5.93965	5.80681	7.43429	5.63787	7.30227	6.1086	5.72683	8.09591	6.7506	11.9956	11.6853	7.38866	6.14308	8.00896	8.86787	7.08932	7.58972	6.59868	8.02009	6.81153	9.0538	7.32788	8.63182	11.4276	10.3182	9.35584	6.44504	5.72505	7.53812	7.68206	7.14079	6.9957	7.61705	10.627	6.31278	6.15463	9.70593	6.65517	8.85965
P165xF104.1	H	9.37046	8.15855	5.97703	9.25974	7.57819	8.921	7.53465	7.29367	6.53044	7.02107	7.54832	6.97573	6.52955	7.79306	5.96461	6.23765	8.14842	7.43039	12.2817	12.1099	9.92214	8.82493	8.23335	8.06052	7.30888	7.62292	7.53502	7.20658	7.99791	9.45293	7.55522	9.13156	11.7029	10.5132	9.2455	7.94882	7.34097	7.55147	6.72104	7.57494	6.95808	7.60844	10.8375	5.82533	6.20854	9.39823	7.61072	9.16453
P165xF136	H	9.26304	7.97295	6.18188	9.00437	7.42484	8.66705	7.67267	7.37674	6.39492	5.76229	5.89228	7.62263	6.31633	7.67932	6.13442	6.09468	7.55202	7.03691	12.5069	11.989	8.13441	6.86722	8.14568	8.95228	7.17095	7.74362	6.8901	7.86803	6.77562	9.23651	7.17458	8.75942	11.7364	10.1578	9.77576	6.59008	4.849	7.5193	7.88059	7.4587	7.38365	7.6187	10.9492	5.81682	6.48267	10.7226	6.66266	8.77098
P165xF136.1	H	10.1529	8.16948	8.03083	9.37993	7.62463	8.71767	7.70677	7.21677	6.42516	6.85858	7.12676	7.29972	6.60268	7.86219	5.70067	6.01701	7.56301	7.42937	12.596	11.7326	9.77372	8.65608	8.24937	8.12559	7.3028	7.71266	7.60024	6.97798	7.20822	9.05532	7.03251	8.97528	11.3195	10.1624	9.49018	7.83582	7.16342	7.09596	6.59325	7.39591	6.38507	7.55456	10.4235	5.34012	6.19583	10.6028	7.40485	8.78398
P204xF136	H	8.92786	7.93329	6.31987	9.01386	7.37853	8.58783	7.58596	7.65618	6.31637	5.93931	5.71261	7.92074	5.52928	7.39895	6.33275	6.60608	7.27376	7.01745	11.9452	12.0924	9.1316	6.236	8.17635	8.98812	7.37963	7.67106	6.69642	7.88209	6.92805	9.65136	7.05685	8.79288	11.9029	10.2241	9.82909	6.57047	5.20991	7.54673	8.50195	7.44963	6.63049	7.78113	11.1835	5.81331	6.13546	9.77187	6.82274	8.57023
P204xF136.1	H	9.06086	8.03255	7.73465	9.26827	7.52742	8.7685	7.18712	7.78177	6.60574	6.9169	8.26771	7.23853	6.26372	7.75271	6.26309	6.52723	7.78072	7.31504	12.2583	12.306	10.4027	9.29426	8.2236	8.08851	7.18853	7.76545	7.5542	7.37151	7.84164	9.54741	6.89573	9.20069	11.9842	10.4303	9.71176	8.8985	7.74759	7.64846	6.87917	7.41317	6.39138	8.10423	11.1021	5.70322	6.31053	10.4069	7.71501	8.93904
P211xF117	H	9.0649	8.01355	6.09187	9.02539	7.32439	8.60903	7.81944	7.29256	6.48644	5.87869	5.6659	7.6403	5.59867	7.4481	6.14948	6.40748	7.71098	7.00713	11.9312	12.135	7.72034	6.11701	8.18183	9.20749	7.29552	7.67674	6.76797	8.18294	7.3356	10.0329	7.09482	8.81473	11.6855	10.538	9.94218	7.18536	6.38795	7.8012	8.04419	7.26917	9.29278	8.02438	11.0316	5.96378	6.5052	10.1229	6.82268	8.93594
P211xF117.1	H	10.3269	8.21871	8.13933	9.50904	7.75473	9.00937	8.20566	7.92815	6.92886	6.99189	7.79205	7.58933	6.67242	8.00384	5.90809	6.90417	8.54827	7.55578	12.7161	12.5237	9.88327	8.81102	8.44741	8.69699	7.63625	7.84619	7.87684	7.58398	8.45269	10.3951	7.61029	9.28707	11.958	10.8979	10.3727	8.39148	6.94087	7.72594	7.195	7.6749	7.20742	8.01799	11.2742	5.79173	6.06255	10.0515	7.68201	8.97648
P211xF104	H	8.99995	7.92814	6.25829	8.95037	7.28366	8.57063	7.71762	7.79135	6.42797	6.7183	5.70482	7.62378	5.74982	7.37186	6.34624	6.21116	8.09953	7.12489	12.15	12.2191	8.3362	6.9782	8.27998	9.14969	7.26985	7.72976	7.03058	8.04827	7.43209	10.2097	7.2762	8.86517	11.8213	10.4931	10.0699	6.46462	5.26288	7.53763	8.20564	7.41034	6.86375	7.91605	11.1925	6.05874	6.35392	9.95685	6.83365	8.67134
P211xF104.1	H	9.05252	8.17657	7.96865	9.03974	7.43429	9.02692	7.05047	7.97789	6.50479	6.64803	9.63103	6.36277	6.25232	7.67512	6.16431	6.76475	8.92024	7.20513	12.4179	12.3088	10.2772	9.26339	8.16132	8.39443	7.26272	7.73901	7.61929	7.16832	8.84014	10.372	6.72459	9.10623	11.1831	10.5576	9.9619	7.82377	9.30338	7.60779	6.5458	7.43766	5.55561	8.33151	11.0828	5.50273	6.02235	10.4169	7.53091	8.86307
P165xF124	H	8.78415	7.86368	6.18288	8.94443	7.32239	8.59039	7.75113	7.34599	6.46558	5.38555	5.29541	7.51811	5.52802	7.40912	6.07196	6.37227	7.80194	6.86456	12.6386	12.1115	7.98655	6.65068	8.24013	9.00371	7.09151	7.70181	6.83815	8.02788	6.92866	9.79751	7.24742	8.82706	11.7442	10.3635	9.58387	6.41559	6.33757	7.42155	7.73462	7.25965	6.81134	7.90559	11.0769	6.31874	6.48033	10.1797	6.93092	8.99562
P165xF124.1	H	10.0321	7.77161	7.90522	8.84508	7.23079	8.69453	8.13088	7.68839	6.35538	6.83243	6.82936	7.1047	6.86936	8.14522	5.93242	6.48061	8.09705	7.5628	12.2927	12.2212	9.20605	8.11475	8.33557	8.33888	7.00089	7.42361	7.02383	7.27665	7.62408	10.0639	7.48525	8.82675	11.7395	10.548	9.55027	7.72515	6.16498	7.30404	6.82996	7.28534	7.52144	7.84321	11.112	5.98894	6.37238	9.66557	7.48036	9.14664
P204xF134	H	8.79865	7.78388	5.51318	8.80416	7.12082	8.47404	7.50947	7.83193	6.31351	5.97269	5.00432	7.70266	5.2203	7.14807	5.93915	6.69364	7.47397	6.75254	11.9954	12.3336	9.35659	6.22474	8.05446	8.89995	6.9981	7.54436	6.67061	7.89887	7.09724	10.2412	7.08327	8.68537	11.9808	10.15	10.4263	6.69823	5.32293	7.46038	8.53988	7.32131	6.51991	7.79611	11.4045	5.99723	6.28191	9.27096	6.80968	8.4454
P204xF134.1	H	9.05	8.08422	7.80146	9.11119	7.37373	8.63934	6.5722	8.37442	6.41545	6.65326	6.42043	7.92218	6.3871	8.16606	6.08464	7.07547	7.65867	7.3657	12.4	12.5367	9.35076	8.24002	8.06087	8.03099	7.10821	7.43973	7.22404	7.0599	7.61036	10.4079	7.31267	9.0404	12.2375	10.4318	10.7763	8.32969	6.1711	7.37919	7.74135	7.48934	7.71987	7.98104	11.5238	5.93738	6.34909	9.95663	7.52764	8.60445
P165xF103	H	9.13989	7.69672	5.63376	8.7616	7.0683	8.47433	7.81663	6.89819	6.52742	6.2157	4.79275	7.53545	5.88265	7.35417	6.12425	5.96163	7.71232	6.86997	12.1413	11.8455	8.17131	6.9607	8.06321	8.99484	6.92436	7.54261	6.56287	8.06457	6.75433	9.25975	7.12684	8.58879	11.5128	10.1106	9.68588	6.56218	6.14554	7.3588	7.33748	7.27186	8.13469	7.38589	10.8106	6.1131	6.08858	9.96551	6.58147	8.58171
P165xF103.1	H	9.36114	8.15403	7.93785	9.24605	7.54593	8.89129	7.31646	7.55357	6.60384	7.0475	9.91155	6.49776	6.42954	7.79445	6.4272	6.27127	8.15922	7.35783	12.5563	12.104	10.2178	9.26573	8.30327	8.14145	7.13933	7.61477	7.54732	7.15822	7.86263	9.5142	6.76544	8.98353	11.1715	10.1882	9.60898	7.66221	9.64595	6.87259	5.87501	7.28838	6.01453	7.51492	10.964	5.45209	5.80583	9.09294	7.45052	8.57169
P165xF134	H	8.86885	7.87768	6.34472	8.90495	7.19867	8.46921	7.81256	7.35697	6.26991	6.25058	5.22296	7.622	5.08841	7.18415	6.13697	5.71038	7.67555	6.81613	12.1872	11.9786	8.91675	6.26784	8.10107	8.96969	7.04663	7.64129	6.76908	8.04601	6.77637	9.6838	7.23054	8.69738	11.4415	10.2646	9.88128	6.6011	5.53721	7.51769	7.97227	7.42239	6.83885	7.5151	10.8767	6.04754	6.10311	9.63426	6.71982	8.67194
P165xF134.1	H	9.4615	8.0191	7.90071	9.39327	7.61129	8.98119	7.87964	7.57935	6.69538	7.16913	8.46728	7.04647	6.34531	7.80991	6.45555	6.06803	8.1137	7.29851	12.3141	12.2618	10.1784	9.10961	8.25138	8.30618	7.30549	7.75825	7.60636	7.45186	8.09466	9.91766	7.22593	9.23122	11.4088	10.4193	9.867	8.4635	8.09462	7.47487	6.53331	7.3179	6.29305	8.00473	10.9553	5.8202	6.23782	9.18944	7.59526	9.10723
P167xF134	H	9.1472	7.68841	5.92197	8.74375	7.17449	8.0638	7.7034	7.42497	6.07372	5.8985	5.47879	7.35212	5.54175	7.32862	6.13797	6.24746	7.87085	6.78258	11.8218	11.9046	9.01552	5.85466	7.96738	8.96597	6.8724	7.49754	6.44176	7.35868	7.08019	9.58535	7.14708	8.52905	11.6332	10.2476	10.1589	6.90089	5.33239	7.57136	8.07939	7.18813	7.49198	7.65122	10.9546	6.32235	6.46627	8.64883	6.61662	8.60416
P167xF134.1	H	8.91538	8.14996	7.18534	9.30339	7.59838	8.70804	7.96424	7.78764	6.34417	6.83759	7.44238	7.49708	6.1103	7.87856	5.82595	6.38123	8.16462	7.21777	12.163	12.266	9.78388	8.61934	8.16334	8.06731	7.27237	7.71712	7.49111	7.25353	9.04558	9.9409	7.30572	9.07348	11.8818	10.5636	9.81355	8.16756	7.21863	7.65602	7.16445	7.38646	6.42936	7.7017	11.0297	5.9063	6.13638	8.61097	7.36083	9.05106
P215xF134	H	8.92234	7.92801	5.9702	8.79542	7.15874	8.2939	7.73491	7.62764	6.36546	5.81536	5.38062	7.66621	5.66395	7.39623	6.07217	6.18702	8.29757	6.82486	11.9359	12.1918	7.92545	6.20305	8.17173	8.92613	6.97212	7.71589	6.6186	7.94418	7.60137	9.78343	7.09651	8.62221	11.8641	10.308	10.1818	6.7651	6.81375	7.61373	8.26905	7.25595	7.01943	7.77113	11.176	5.93812	6.24488	9.69114	6.79312	8.67109
P215xF134.1	H	9.66766	8.3808	8.22319	9.32385	7.56191	8.88596	7.74939	7.69267	6.88631	7.08907	7.5683	7.30376	6.12693	7.7802	5.92057	6.32931	8.3375	7.28751	12.0814	12.247	9.90866	8.79434	8.24114	8.16202	7.15845	7.444	7.44083	7.39184	8.8167	9.9187	7.46882	8.97064	11.6715	10.4199	10.2754	8.01378	7.3538	7.60875	6.8511	7.32127	6.60151	8.07307	11.0014	5.97536	6.44959	10.0374	7.35278	9.12662
P215xF103	H	9.39054	7.84913	6.35673	8.9359	7.24546	8.64856	7.78651	7.32744	6.73615	5.34964	5.40294	7.52326	5.0686	7.19095	6.10785	5.85922	7.68162	6.88078	11.9172	11.8997	7.66239	6.45281	8.16464	9.06175	7.04009	7.53671	6.72392	8.15803	7.21281	9.01557	7.26292	8.70848	11.7298	10.3247	10.328	6.71328	4.96293	7.57723	7.86754	7.26926	6.56105	7.46553	10.9775	6.14012	6.38938	9.87551	6.72154	8.71881
P215xF103.1	H	9.07668	8.18337	7.95397	9.22983	7.53367	8.86556	6.75051	7.80898	6.55448	6.96876	8.50519	7.00697	6.26123	7.76106	5.52592	6.28807	8.46444	7.55109	12.4371	12.0415	10.1777	9.12694	8.3562	8.25322	7.35834	7.77196	7.66633	7.63805	7.82805	9.21326	7.47847	9.0668	11.8371	10.5754	10.1593	8.02228	8.38738	7.32941	6.46641	7.39853	6.69552	7.73853	10.8853	6.18435	6.2292	9.87182	7.5292	8.9158
P271xF047	H	8.53669	8.03584	7.30699	9.13921	7.27696	8.53675	6.66568	7.90266	6.26753	7.30471	10.2775	7.02238	6.49434	7.11959	6.34179	6.33054	8.53442	7.15955	12.4382	12.6117	10.3742	9.25285	8.12257	8.68964	7.0584	7.72766	7.26706	8.02063	7.21345	10.7987	5.85542	8.95763	11.273	9.94815	10.403	6.98591	9.59225	7.79695	6.34148	7.40999	5.0235	7.64234	11.6484	5.42387	5.63516	8.59204	7.0447	8.29759
P271xF047.1	H	9.58531	8.36431	8.28284	9.46492	7.69641	8.78578	7.94754	7.88976	6.6071	7.39985	6.04502	7.80531	6.14401	8.27463	5.9799	6.32795	7.806	7.54147	12.1518	12.2953	8.82492	7.67952	8.34589	7.96405	7.45054	7.57455	7.43946	6.97188	7.52456	10.1672	6.86993	9.10451	11.8199	9.97743	9.91438	7.43934	6.12801	7.21747	7.79157	7.61413	7.12473	7.44969	11.1145	5.67368	6.00053	8.8096	7.52828	8.16964
P261xF099	H	8.24972	7.84893	6.65257	8.76864	6.99922	8.46949	6.91944	7.42082	5.96999	6.84048	9.82753	5.37262	6.36836	7.17871	6.51621	7.03308	8.9989	7.06121	12.2825	12.64	10.2414	9.06919	8.07676	8.81079	6.90776	7.8098	7.31088	8.48084	7.25585	10.3527	5.84505	8.99937	11.2671	10.1217	10.6655	7.11326	9.36663	7.8609	5.50127	7.3543	5.10761	7.65516	11.4964	5.66048	5.74333	9.59099	7.09263	8.66671
P261xF099.1	H	9.55985	8.30617	7.14882	9.05988	7.47304	8.58229	7.84404	7.41486	6.47218	7.47638	9.10701	7.1658	6.03717	8.30643	6.00713	6.94715	8.37445	7.57521	12.3224	12.3966	10.0044	8.87089	8.47771	8.31926	7.05292	7.70517	7.34378	7.30677	7.70384	9.90733	7.06449	8.87891	11.4384	10.1015	10.239	7.73649	8.417	7.18451	6.07843	7.1951	6.74704	7.6624	11.0411	6.07888	6.31099	9.49106	7.56808	8.55362
P235xF099	H	8.59371	7.85734	6.42728	9.17432	7.28908	8.76559	6.84718	7.77482	6.43487	6.91883	9.96012	6.00127	6.24068	7.31989	6.23069	6.9851	8.57871	7.12372	12.5407	12.6916	9.73458	8.45874	8.15294	8.78639	7.16479	7.6314	7.40588	8.49953	6.43851	10.2954	6.26842	8.99652	11.3554	10.0815	10.2378	6.89099	9.47719	7.83693	5.78831	7.36096	5.09273	7.40689	11.4983	6.13354	5.52565	7.4494	7.06917	8.20544
P235xF099.1	H	9.14423	8.25582	7.61628	9.1688	7.62598	9.222	7.84748	8.26033	6.92516	7.33417	7.58419	7.29994	5.22942	8.20141	6.3647	7.1714	8.60316	7.58703	12.3393	12.7871	9.26258	7.99851	8.5165	8.2049	7.32401	7.69315	7.43103	7.62269	7.18599	10.6661	7.71225	8.95061	12.0276	10.3971	10.3081	7.72567	7.14249	7.56377	7.45644	7.52357	7.39892	7.8719	11.5478	6.53537	6.67317	7.69955	7.61123	8.47841
P261xF104	H	8.40443	7.93151	6.5407	9.00881	7.08546	8.37146	7.06567	7.43618	6.31579	7.10349	9.7798	6.80556	6.30517	6.82882	6.29562	6.16104	8.85133	6.93717	12.3843	12.3426	10.1387	8.99443	8.03192	9.27238	7.10505	7.56181	7.21743	8.45986	7.24049	10.0473	5.94902	8.80067	11.5822	10.1507	9.96657	7.72099	9.24009	7.65658	5.56684	6.93888	5.29664	7.50476	11.1765	5.65575	5.49261	9.54385	7.03537	8.60188
P261xF104.1	H	9.29046	7.97681	7.29657	8.91889	7.32681	9.17236	7.77498	7.50363	6.65899	7.07817	8.6269	6.92804	5.7254	8.0913	6.10775	6.49677	8.50949	7.35725	12.5847	12.3267	9.91837	8.84584	8.2813	8.3791	6.85134	7.5349	7.20849	7.65984	7.59954	9.88444	7.3258	8.61796	11.6142	10.3315	9.9735	7.73497	7.49363	7.31192	6.30643	7.21072	7.05464	7.69791	11.1534	6.2891	6.30368	8.88626	7.28104	8.75338
P159xF099	H	8.76596	8.06908	7.20822	9.10173	7.17978	8.52494	6.95619	7.47678	6.09579	6.90771	9.58815	6.77746	6.20275	7.13359	6.15209	6.48485	8.30496	7.0734	12.6041	12.1511	9.94714	8.76534	8.10436	8.83964	7.05793	7.54016	7.35251	8.09926	6.38885	9.92559	6.1724	9.02945	11.0743	10.3086	9.05978	6.22135	8.58403	7.28828	5.78881	7.33252	5.06617	7.2643	10.9794	5.71072	5.56911	8.16162	6.90096	8.68483
P159xF099.1	H	9.64335	8.43136	7.71512	9.53564	7.79656	8.96581	7.98472	7.89144	6.52578	7.40869	7.65802	7.65168	6.23783	8.63835	6.456	6.97469	7.73396	7.93944	12.7605	12.485	9.63062	8.46299	8.5934	8.24811	7.34183	8.01492	7.67302	7.71174	7.63736	10.1491	7.26147	9.17828	11.8683	10.4431	9.21615	7.75131	7.02344	7.26668	7.19063	7.67895	7.54692	7.63798	11.1176	6.0237	6.1246	8.64487	7.61541	8.7512
P271xF099	H	9.50161	7.95368	6.81472	9.11035	7.25573	8.58806	6.88044	7.95271	6.57295	6.79489	9.55052	6.34709	6.26436	7.08916	6.25729	6.76455	8.56574	6.96302	12.2679	12.5465	10.2561	9.08955	8.08434	8.86325	6.98668	7.60896	7.37135	8.46171	6.74442	10.2277	6.46751	8.88564	11.4635	10.3285	10.2584	7.04166	9.21626	7.83074	5.92077	7.0682	5.12655	7.60825	11.3407	5.87941	5.6308	10.0662	7.04578	8.50423
P271xF099.1	H	9.86011	8.28188	6.74572	9.60411	7.81254	9.16198	7.97945	8.23714	7.38359	7.61286	5.32688	7.92126	5.55475	8.29844	6.88886	7.02519	8.32278	7.6299	12.5357	12.7067	9.18157	7.85389	8.50305	8.41502	7.4011	7.67231	7.5933	7.56286	7.55862	10.5465	7.52423	9.22987	12.1219	10.5521	9.93261	7.86161	5.74318	7.51485	7.93136	7.72287	7.49902	7.95568	11.3481	6.3191	6.67664	9.68133	7.78816	8.75849
P235xF145	H	9.25505	8.08036	5.87865	9.08462	7.1649	8.56407	7.36219	7.4853	6.61041	6.70412	9.23276	6.49265	6.42001	7.07343	6.15674	6.08138	8.7844	7.0352	12.5768	12.5107	9.53539	8.28337	8.10261	8.72255	6.87837	7.57802	7.30342	8.76639	7.01793	9.93305	6.31932	8.85638	11.4622	10.1565	9.77262	6.47766	8.12086	7.85927	6.13824	7.33434	5.6912	7.49503	11.2555	6.03129	5.40683	7.94653	6.98584	8.45984
P235xF145.1	H	9.68517	8.23661	8.05488	9.33232	7.6697	8.67766	7.79202	7.55229	6.26851	7.38234	8.27124	7.16654	5.87385	8.21055	5.24814	6.04814	8.31654	7.69919	12.2576	12.2706	9.22212	8.03731	8.50933	8.11874	7.26631	7.75088	7.51525	7.05504	7.6738	9.89233	7.1464	9.16897	11.2449	9.89419	9.30511	7.27546	7.70706	7.05828	6.43725	7.43897	6.53045	7.26078	10.8369	5.74613	5.66985	7.57602	7.67187	8.26663
P235xF151	H	8.53701	8.07672	6.4251	9.15663	7.30184	8.55719	6.96798	7.33037	6.41629	6.58179	8.71534	6.86905	6.18936	7.00354	6.27335	6.21567	8.18805	7.09307	12.2536	12.1404	9.46971	8.2781	8.06164	8.68422	7.1317	7.67319	7.2991	8.33725	6.84873	9.69633	6.27447	8.87378	11.2832	10.039	9.73893	6.70057	8.32347	7.54648	5.83987	7.18051	5.08643	7.17318	10.8744	5.58123	4.91119	7.55096	7.00145	8.15233
P235xF151.1	H	9.16467	8.0784	7.69391	9.34701	7.57623	8.68801	7.72918	7.34698	6.29428	7.03063	6.23793	7.67678	5.23364	8.015	6.21101	6.27477	7.21831	7.26759	12.1147	12.3161	8.92874	7.67188	8.28434	8.05898	7.25383	7.73073	7.47022	7.26364	7.66945	10.0235	7.11631	9.10197	11.6751	10.1103	9.58493	7.91282	5.5512	7.1453	6.99551	7.4606	6.17199	7.49603	10.8985	5.3678	5.92123	7.39078	7.68694	8.45
P159xF154	H	9.10902	8.10922	6.68724	9.13404	7.25752	8.44872	7.08722	7.3079	6.5296	6.63552	8.15293	6.84526	6.28285	6.9914	6.32261	6.23539	8.02195	7.08227	12.4103	11.7677	9.39504	8.24518	8.09814	8.70456	6.92825	7.59147	7.32542	8.30262	6.67131	9.62237	6.17153	8.9118	11.1799	9.99335	8.91031	6.54823	7.22948	7.35392	5.40312	7.1713	5.46888	6.96709	10.6027	5.58248	5.22357	8.84152	6.83626	8.54748
P159xF154.1	H	9.58391	8.41316	8.51249	9.5685	7.81917	8.79046	7.86796	7.84303	6.47417	7.21494	7.39773	7.72652	5.64113	8.22082	6.39682	6.71125	7.99665	7.60036	12.4567	12.3284	9.44984	8.28023	8.51156	8.2333	7.54608	7.81596	7.74747	7.49378	7.58059	10.1441	6.99547	9.33332	11.823	10.2986	9.34701	7.69263	6.82725	7.19926	7.38657	7.52821	6.47818	7.6356	11.0746	6.05463	6.02582	9.20631	7.81375	8.98695
P261xF154	H	8.62251	8.0245	6.7354	9.03404	7.159	8.53706	7.12789	7.36573	6.40073	6.74534	8.87988	6.73169	5.45109	6.95326	6.25454	6.56005	8.78123	7.01315	12.468	12.2987	9.69953	8.53813	8.06944	8.81612	6.91128	7.52581	7.27461	8.45245	7.23292	9.89768	6.38008	8.89399	11.4946	10.0253	10.2324	6.59643	7.71398	7.76609	5.81178	7.00942	5.11005	7.55585	11.1716	6.28145	5.50373	9.01064	6.99801	8.66507
P261xF154.1	H	9.36827	8.48222	8.55476	9.60824	7.83569	8.93049	7.78426	7.78916	6.90036	7.36402	7.944	7.60672	5.81508	8.11987	6.12447	6.9194	8.58141	7.61845	12.6507	12.6042	9.68436	8.48536	8.52894	8.26552	7.47871	7.67665	7.76323	7.54368	7.99206	10.3374	7.28029	9.332	11.956	10.3328	9.91882	7.96157	6.09652	7.44065	6.995	7.60672	6.58444	7.84427	11.2629	6.0813	6.0372	9.45853	7.93712	8.80092
P235xF101	H	8.91559	7.77456	6.3008	8.8472	7.05077	8.42624	6.82287	7.44021	6.69186	7.02252	8.69156	6.47643	5.89586	6.94505	6.15196	6.19586	8.36146	6.99537	12.2266	12.273	9.2905	8.06484	8.08397	8.6846	6.79119	7.52852	7.27267	8.42242	6.89081	9.78125	6.46457	8.81152	11.4322	9.99858	9.88207	6.66562	7.78971	7.90017	6.26718	7.20472	5.07583	7.42778	11.0732	5.77616	5.75758	7.34485	6.85927	8.40544
P235xF101.1	H	8.91376	8.02722	8.10801	9.23016	7.63415	8.99888	8.04234	7.36694	6.20478	7.23257	6.43067	7.47638	5.81133	8.19592	5.5289	6.37422	7.68225	7.58798	12.2216	12.384	8.61289	7.3218	8.43262	8.27366	7.15262	7.68347	7.4067	6.99243	7.15632	10.0056	7.14697	8.95163	11.6022	9.8314	9.73751	7.60264	7.0923	6.82674	7.08177	7.45523	7.60264	7.29279	10.9841	6.04233	5.98481	7.54126	7.64082	8.4235
P235xF104	H	8.57121	8.02438	6.52133	9.124	7.32808	8.394	7.21534	7.66438	6.58696	6.79493	7.65817	7.08716	6.16385	7.03375	6.35844	6.12258	8.16424	7.02879	12.1314	12.2686	9.36288	8.12679	8.09064	8.61675	6.90514	7.57325	7.18883	8.01658	7.03258	9.84029	6.34606	8.83803	11.6783	9.85594	9.56034	6.5586	7.47392	7.56404	6.59976	7.12461	5.48631	7.38905	11.0663	5.56147	5.21958	7.37218	6.83192	8.2303
P235xF104.1	H	9.58966	8.27335	7.61802	9.4175	7.60688	8.67628	7.90871	7.63902	6.07878	7.09011	6.2958	7.76541	5.52249	8.11323	5.67647	6.4675	7.73748	7.51238	12.0908	12.2752	8.574	7.13956	8.34939	8.09951	7.38259	7.51242	7.48928	6.88879	7.33911	9.91174	7.32016	9.08254	11.5605	9.95608	9.47442	7.74361	6.75004	7.19977	7.47081	7.57528	7.11369	7.39459	10.9038	6.2057	6.06798	7.34677	7.50031	8.25811
P235xF047	H	8.95628	7.89182	6.46256	8.99927	7.14351	8.51387	7.03008	7.52566	6.57899	6.90157	8.06226	6.7455	5.82852	6.91551	5.87987	6.32192	8.14487	6.93914	12.0715	12.2049	9.24359	8.007	8.0085	8.71323	6.84736	7.40535	7.14086	8.21525	6.97463	9.83277	6.36201	8.71894	11.5227	9.94583	9.83382	8.0815	7.9023	7.6588	6.49386	7.18739	5.52245	7.45617	10.9815	5.47843	5.52803	7.09973	6.75386	8.17461
P235xF047.1	H	8.81544	8.60734	8.32213	9.55049	7.76151	8.88264	7.78587	7.86319	6.38613	7.38015	6.29766	7.76567	6.2356	8.44801	5.51769	6.74413	7.94586	7.60684	12.4581	12.5341	9.06722	7.84653	8.41332	8.13014	7.38825	7.86753	7.64015	7.52325	7.69333	10.32	7.39789	9.22167	11.845	10.2114	9.78496	7.46421	5.83635	7.1989	7.45339	7.699	7.37188	7.81832	11.1414	5.89598	6.10556	7.55013	7.58621	8.4454
P245xF145	H	8.77903	8.08496	6.52229	9.10106	7.33227	9.07998	7.24459	7.6835	7.03181	6.94741	9.38926	7.04802	6.1899	7.28269	6.39368	5.99571	8.23879	7.18424	12.4761	12.372	10.0636	8.88047	8.21163	8.91625	6.95708	7.69604	7.32527	8.6545	6.48721	9.52917	6.79021	8.87667	11.9882	10.4115	10.2532	7.16356	8.53642	8.17597	6.14754	7.17303	5.84791	7.61123	11.2972	6.69283	5.72288	9.84578	6.9998	9.10588
P245xF145.1	H	9.33392	8.22008	7.62821	9.2219	7.50448	8.74249	7.58252	7.46868	6.27733	7.14437	8.38049	7.15702	6.12682	8.19101	6.23425	6.26863	7.47328	7.69519	12.2635	12.2244	9.834	8.69093	8.58022	8.32657	7.34944	7.98828	7.68297	7.58145	7.95837	9.62151	7.06335	9.14741	11.6469	10.4107	9.37867	7.61679	7.48838	7.33728	6.4439	7.57492	6.78569	7.69331	10.8834	5.84311	5.84677	9.55472	7.73719	8.84261
P271xF151	H	9.45654	8.14279	6.44031	9.20737	7.37369	8.65884	7.26923	7.26854	6.49064	6.49191	8.24411	6.98983	6.39433	7.23407	6.81098	5.42483	8.09847	7.20217	12.471	12.1356	9.99701	8.82416	8.165	8.79934	7.01255	7.71212	7.3719	8.35464	6.77131	9.51923	6.37503	8.9433	11.6637	10.4144	9.34977	6.85079	7.6688	7.75217	6.0519	7.17093	5.56674	7.44287	10.8201	5.60522	5.61559	9.17938	6.96544	8.71479
P271xF151.1	H	9.88258	8.13117	7.57369	9.45442	7.67471	8.89532	7.98848	6.74701	6.28969	7.11785	6.3261	7.68613	5.88887	8.29742	6.3549	5.38757	7.43863	7.58652	12.3099	12.0259	8.89264	7.64743	8.44796	8.31164	7.26447	7.6262	7.42427	7.47383	7.32458	9.47432	6.85205	9.05811	11.6337	10.4316	9.09128	7.92977	4.89075	7.12819	7.0322	7.55072	7.24747	7.4705	10.4957	5.56692	6.18234	9.0843	7.60357	8.57964
P271xF104	H	8.50575	8.08403	6.69394	9.09247	7.30681	8.45828	7.29618	7.5543	6.65792	7.11778	8.33037	6.86584	6.47516	7.17671	6.05363	5.77116	8.2888	7.23729	12.4023	12.0885	9.91397	8.76344	8.15854	8.71961	6.99403	7.62787	7.29109	8.26814	7.0997	9.36151	6.40046	8.93835	11.6308	10.2436	9.44091	6.49329	7.70878	7.70384	6.3213	7.28751	5.86713	7.53031	10.9434	5.68914	5.49352	9.82627	7.10537	8.54171
P271xF104.1	H	9.01751	8.3734	8.24617	9.4582	7.60634	8.96194	7.67913	6.99858	6.78623	7.21164	6.89969	7.5017	5.90475	8.13169	6.00946	6.22253	7.59222	7.57298	12.7144	12.3406	9.74729	8.5986	8.37629	8.21041	7.31776	7.76356	7.60708	7.82216	7.57628	9.30962	7.31585	9.14351	11.6452	10.5666	9.07483	7.55871	6.17368	7.20533	6.64	7.41695	6.94813	7.91796	10.8495	5.87951	6.40066	8.40013	7.78202	9.12562
P245xF151	H	8.7464	8.13434	7.2518	9.2666	7.29903	8.46625	7.47358	6.06005	6.43327	6.76988	6.25042	7.25529	6.21618	7.03283	6.69387	4.88994	6.81561	7.046	12.1097	11.5697	9.05239	7.93015	8.20777	8.81329	7.09984	7.61665	7.24691	8.06518	6.21635	8.98456	6.33461	8.89432	11.1798	10.4469	9.0579	6.56728	5.84448	7.70384	5.73268	7.17969	5.67443	7.36344	10.3619	5.00216	5.53432	9.61202	6.90984	8.73105
P245xF151.1	H	9.51408	7.91081	7.4695	9.03124	7.50004	8.88855	8.01847	7.17374	6.68273	7.28806	9.03827	6.87712	6.10883	8.13162	6.46422	6.05452	7.37272	7.69845	12.302	12.428	10.4046	9.29582	8.55954	8.43453	7.17412	7.67684	7.53443	8.0312	6.80393	9.72656	6.95059	9.09617	11.5584	11.032	9.73974	7.65051	8.56615	7.71279	6.07902	7.3531	6.4881	7.92881	11.0897	5.93795	6.13861	9.98779	7.74708	9.23981
P261xF145	H	9.05867	8.04627	6.52831	9.02488	7.21411	8.59611	7.29905	7.60357	6.5109	6.75468	7.75565	7.13993	5.84719	7.05656	6.22716	6.00483	8.6812	7.06352	12.4723	12.3983	9.61692	8.4259	8.10806	8.86781	7.14701	7.60462	7.24725	8.2259	7.65514	9.98199	6.35398	8.85713	11.7211	10.024	10.3069	6.74458	6.56005	7.75164	6.63497	7.23988	5.46102	7.2555	11.2106	5.7001	5.25429	9.63472	7.05552	8.49485
P261xF145.1	H	9.50178	8.36652	8.20331	9.4055	7.72704	9.25255	8.43552	6.86854	6.48423	7.17314	6.52221	7.538	6.75458	7.95416	5.94008	6.05896	8.45655	7.4727	12.334	12.2369	9.36945	8.23155	8.43355	8.7759	7.3267	7.67305	7.55962	6.91917	7.49898	9.12317	7.16703	9.13141	11.3536	9.96841	10.3495	8.25416	6.19147	6.93089	6.6649	7.56109	7.23028	6.94727	10.8718	6.28511	5.87417	9.62632	7.62434	8.79294
P261xF145.2	H	9.58597	7.46599	7.33652	8.65959	7.18598	9.22535	7.71229	7.1525	6.67176	7.25796	7.2252	6.71877	5.65971	7.89425	5.90853	5.77647	8.54461	7.44455	12.7761	12.2134	9.8803	8.84348	8.12238	10.1179	7.09346	7.3687	7.11543	8.28194	7.54067	9.93264	8.0701	8.84678	11.5381	11.2687	9.63315	6.95179	7.1875	8.02161	5.98812	7.12588	7.36137	7.30923	11.03	6.82667	6.36329	9.74531	7.78897	9.47252
P261xF101	H	9.80583	8.04798	6.67379	9.08879	7.32672	8.74878	7.56471	7.53055	6.52096	6.67724	7.62604	7.19892	5.64931	7.14207	6.33669	6.42756	8.66189	7.20774	12.4973	12.2658	9.64621	8.46145	8.21231	8.93436	7.13492	7.56289	7.37413	8.56259	7.10567	9.56016	6.72513	8.91492	11.8491	10.3962	10.3255	6.92365	6.4508	7.93815	6.51365	7.2048	5.7946	7.76405	11.1432	6.05591	5.85722	10.0426	6.98239	8.72354
P261xF101.1	H	9.67009	8.46427	8.38328	9.51011	7.77778	9.0633	7.5492	7.93603	6.99435	7.18967	7.71215	7.78254	5.61321	8.10554	6.33148	6.77032	8.56518	7.50995	12.5275	12.7188	9.7635	8.56448	8.42315	8.15754	7.38158	7.74923	7.70892	7.72202	8.21222	10.2069	7.5592	9.24085	11.8805	10.4939	10.0398	7.92898	6.84643	7.42334	7.21337	7.50372	6.42316	8.44872	11.293	5.90801	6.21613	9.41846	7.88182	8.88254
P223xF047	H	9.26479	8.0685	6.68736	9.15941	7.26002	8.64079	7.41261	7.70243	6.77782	6.94533	7.31239	7.20442	6.19957	7.19636	6.40694	7.05161	8.19626	7.1667	12.3045	12.4733	9.56729	8.34804	8.17539	8.84391	6.98723	7.57422	7.26978	8.46023	6.95031	10.2191	6.37452	8.937	12.0725	10.2712	10.4006	6.79695	6.73736	7.92465	7.08753	7.37133	6.06613	7.82092	11.4575	5.93734	5.84096	10.4518	7.01953	8.50332
P223xF047.1	H	9.01592	8.40386	8.25321	9.44873	7.70758	8.99052	7.71084	8.24126	6.59823	7.16323	7.11322	7.66216	5.97591	8.33722	5.68797	7.32445	8.21973	7.56472	12.2791	12.5412	9.69654	8.52977	8.40378	8.07156	7.41463	7.70831	7.63424	7.63925	7.67368	10.3983	7.31481	9.16228	12.0885	10.5989	10.1073	7.73743	6.33414	7.47599	7.52095	7.46735	7.13169	8.1847	11.3337	6.06723	6.03458	10.707	7.76746	8.64974
P159xF151	H	9.59274	8.13492	6.47909	9.12129	7.25055	8.72413	7.51682	6.51171	6.82327	6.73949	6.95763	7.26103	6.48868	7.34119	6.86999	5.76887	7.99232	7.21481	12.9679	11.9066	9.45835	8.28423	8.23777	8.94223	7.06326	7.65688	7.30792	8.65643	6.7214	9.56431	6.69058	8.94929	11.4461	10.6636	8.92712	6.54364	6.53279	7.80803	5.99709	7.17283	6.41575	7.1638	10.766	5.95282	5.7109	8.2287	6.95855	9.02123
P159xF151.1	H	9.56239	8.29495	8.06312	9.51617	7.72331	9.18144	7.72855	6.6567	6.75634	7.0272	6.46138	7.6092	6.05643	8.36324	6.46616	6.07869	7.6912	7.6189	12.627	12.0548	9.25063	8.10041	8.30096	8.24871	7.38299	7.78174	7.55672	7.96002	7.39984	9.5615	7.41442	9.19475	11.4022	10.8122	9.01131	7.81062	5.73141	7.3779	6.65588	7.49633	7.58772	7.32736	10.6929	6.14548	6.10761	8.21669	7.50505	9.0069
P245xF154	H	9.14686	8.14495	6.58734	9.13877	7.36267	8.61017	7.61895	7.23945	6.69488	6.81324	6.23979	7.41695	6.00263	7.23621	6.6031	7.13497	7.47437	7.29446	12.7231	11.9958	8.93588	7.72236	8.23292	8.85278	7.06522	7.66606	7.31055	8.49544	6.75004	9.59033	6.60085	8.919	11.585	10.0156	9.57222	6.86309	6.48244	7.88648	6.61757	7.43886	6.10953	7.48177	10.8529	5.63738	5.84318	9.88491	7.11672	8.822
P245xF154.1	H	8.87832	8.21467	7.97737	9.46411	7.76165	8.96419	7.86462	7.19177	6.55722	6.82301	6.35378	7.7766	5.82318	8.22463	6.09429	6.23654	7.31654	7.43311	12.1737	12.1123	9.02499	7.84808	8.3615	8.20324	7.34982	7.57162	7.53082	7.74742	7.19154	9.66994	7.26007	9.14897	11.6048	10.7323	9.56617	7.74422	5.06857	7.43328	6.98257	7.50477	7.14811	7.77838	10.8506	5.90034	6.10332	9.99118	7.61584	9.00089
P223xF145	H	8.69351	8.1367	6.86188	9.2071	7.19075	8.45265	7.54518	7.69217	6.56061	7.11945	6.97133	7.31002	6.13342	7.14123	6.17793	6.5832	8.39578	7.12363	12.4038	12.425	9.50695	8.29944	8.2203	8.76242	7.10414	7.68682	7.35412	8.14704	7.2171	10.1871	6.7198	8.92868	11.96	10.2974	9.86753	6.65957	5.78893	7.66551	7.038	7.38712	5.88379	7.48385	11.3415	6.05361	5.34448	10.3227	7.10043	8.59504
P223xF145.1	H	9.29783	8.29108	7.87352	9.46193	7.74768	8.89691	8.06578	7.09525	6.13744	7.41584	7.63154	7.67016	6.47293	8.3978	5.82574	6.33651	7.66986	7.78702	12.4663	12.2335	9.69206	8.53784	8.56375	8.36056	7.45793	8.05369	7.76527	7.35995	7.67975	9.43596	6.98885	9.30784	11.5642	10.3496	9.30629	7.65294	6.4188	7.32869	6.41619	7.64994	7.2355	7.56152	10.7718	5.85238	5.60609	8.05966	7.87577	8.8831
P135xF154	H	8.88573	8.06129	6.78947	9.20658	7.17618	8.51043	7.50323	7.59853	6.55572	6.88745	6.59736	7.28716	6.37215	7.12887	6.38225	6.52489	8.00003	7.08137	12.1301	12.4314	9.42024	8.19184	8.16171	8.75796	7.09073	7.57998	7.22924	8.64325	7.15409	10.0123	6.73945	8.86617	11.896	10.3956	9.98274	7.0407	5.97754	7.91224	6.90937	7.03305	6.1623	7.71786	11.2107	5.88364	6.0852	9.50963	7.06412	8.83569
P135xF154.1	H	8.82426	8.30401	7.76939	9.51962	7.83681	9.11353	7.81164	7.71814	6.57785	7.02969	7.12033	7.74773	6.2974	8.5074	6.68639	6.59521	7.92522	7.72042	12.287	12.5255	9.69876	8.49881	8.49768	8.24957	7.48609	7.88542	7.65333	8.03375	7.64061	10.2018	7.54574	9.2413	12.0174	10.766	9.95183	7.95224	6.12041	7.685	7.3296	7.6702	7.59679	7.84473	11.14	6.14616	6.43426	10.2593	7.76599	9.12468
P245xF104	H	9.42147	8.02407	6.92659	9.08066	7.1906	8.49486	7.46719	7.41394	6.17507	6.99637	5.83013	7.29466	6.38483	7.07513	5.8651	5.85933	7.36813	7.08771	12.1283	11.9305	8.94386	7.73679	8.13191	8.8301	6.80473	7.59903	7.24368	8.44728	6.63844	9.09338	6.43132	8.81267	11.7002	10.2772	9.65934	6.57786	6.63939	7.7065	7.01449	7.19097	6.63638	7.26204	10.8981	5.47286	5.31905	9.6898	6.99949	8.66056
P245xF104.1	H	10.3834	8.3054	8.30347	9.51431	7.7824	9.06173	7.86579	7.58293	6.58939	7.2897	6.12375	7.89507	5.93799	8.30952	6.5151	6.34527	7.48297	7.73118	12.3137	12.3219	8.99092	7.78345	8.58679	8.31858	7.29025	7.51994	7.31957	7.37176	7.30109	9.52277	7.34959	9.12459	11.8619	10.6348	9.44574	7.73693	6.38465	7.55762	7.47942	7.4432	7.61368	7.74444	11.0252	5.87367	6.34615	9.96924	7.6868	9.04035
P245xF099	H	8.48197	7.9161	6.53018	9.1822	7.27887	8.48793	7.64065	7.22349	6.63261	6.91469	6.32278	7.42095	6.34752	7.20282	6.47809	6.33919	7.57206	7.20253	12.4322	12.1585	9.1291	7.91568	8.2618	8.84894	7.13904	7.73684	7.28534	8.26186	6.48549	9.36398	6.84428	8.95398	11.6989	10.2863	10.0224	6.68199	7.02956	7.66823	6.76826	7.37183	6.33135	7.32757	11.0234	5.76485	5.82143	9.86501	7.13037	8.76272
P245xF099.1	H	9.14064	8.18105	8.09683	9.6068	7.81467	9.24542	7.90478	7.44698	6.3016	7.38513	6.22578	7.92878	6.07393	8.45173	5.1974	6.58255	7.14207	7.65633	12.4291	12.3241	8.53425	7.24108	8.50008	8.3688	7.44848	7.80577	7.57026	7.31093	7.01492	9.79809	7.51404	9.26022	11.7794	10.4214	9.70488	7.6794	6.52151	7.22699	7.63153	7.68938	7.84072	7.60206	10.9773	5.81093	6.38825	9.82699	7.80651	8.84053
P140xF145	H	8.39774	7.9905	6.69794	9.03387	7.17039	8.68514	7.57337	6.92129	6.64842	6.65181	5.99081	7.22574	6.43931	7.14267	6.37842	5.47601	8.06932	6.94475	12.4321	12.0557	9.21706	8.01832	8.10212	8.74406	7.03447	7.49762	7.22007	8.55416	7.07061	8.99463	6.49539	8.79224	11.4619	10.3804	9.38574	6.68785	5.24732	7.93866	6.63576	7.16685	6.38984	7.42117	10.7462	5.71709	5.79709	8.4779	6.91848	8.79969
P140xF145.1	H	9.23238	8.07662	7.73868	9.44621	7.66881	9.06975	7.59201	7.57718	6.43499	7.27491	9.03038	6.78494	6.28913	8.16479	5.84823	6.17446	8.45452	7.61424	12.5457	12.5071	10.4549	9.33147	8.35859	8.46326	7.19	7.81125	7.68672	7.6777	8.64733	9.29902	7.37933	9.18734	11.476	10.6509	10.146	7.67375	8.63597	7.91997	6.44505	7.49003	6.83598	8.05127	11.1992	6.07925	6.36428	8.39897	7.80043	9.04779
P135xF099	H	9.18103	8.28948	6.80266	9.28864	7.46589	8.78194	7.63322	7.18338	6.59044	6.97145	6.22002	7.53866	6.32868	7.30683	6.51953	5.97179	7.76406	7.29263	12.6681	12.0927	8.9034	7.72562	8.33365	8.90757	7.30797	7.78369	7.35836	8.81276	7.28376	9.42048	6.71319	8.95499	11.6386	10.5676	9.33817	6.83962	5.0996	7.90562	6.94788	7.26899	6.48691	7.47122	10.7792	5.70672	6.10959	9.9234	7.02755	8.79657
P135xF099.1	H	9.64729	8.29707	7.99083	9.46939	7.87884	8.79152	8.17263	7.24	6.64283	7.25161	5.64393	7.9928	6.20806	8.44166	6.16343	6.41749	7.78361	7.80688	12.6043	12.3443	9.03466	7.8198	8.49832	8.31784	7.42994	7.70612	7.68178	7.76882	7.62502	9.99277	7.29561	9.19257	11.7105	10.5715	9.45479	7.88142	6.39394	7.27055	7.32314	7.6034	7.49909	7.76929	10.8652	6.15382	6.48548	9.8719	7.71739	8.68778
P135xF151	H	8.972	8.14113	6.83932	9.28737	7.38474	8.45203	7.57365	7.11143	6.26525	7.00818	5.82486	7.78449	6.30736	7.19588	6.62855	6.11529	7.57896	7.28578	12.3309	12.1534	8.51733	7.22461	8.29304	8.92517	7.11312	7.73108	7.24425	8.38532	7.12507	9.94777	6.65289	8.91476	11.7655	10.4011	9.66508	6.82117	6.75922	7.66659	7.11969	7.27175	7.1371	7.10859	10.943	5.69141	5.50415	9.45857	6.89604	8.44277
P135xF151.1	H	8.8353	7.65323	7.38304	8.93949	7.24535	8.76744	7.36186	7.58324	5.98708	6.60907	5.79725	7.51384	5.12828	7.77919	5.92512	6.20937	7.51646	7.08908	11.8142	12.2459	8.53475	7.25794	8.02743	7.87682	7.08698	7.23083	7.02584	7.35422	7.20574	10.0333	7.35164	8.72214	11.7856	10.4662	9.62391	7.22356	6.74144	7.09625	7.54817	7.16293	6.92722	7.39235	10.9372	5.86742	6.208	9.48937	7.34246	8.55947
P271xF145	H	8.58458	8.08119	6.16119	9.16046	7.25757	8.41973	7.65501	7.73126	6.47686	6.55097	6.51671	7.58359	5.9843	7.17814	6.52251	6.19556	8.19947	7.1371	12.601	12.3425	9.07985	7.8188	8.23561	8.76723	6.93736	7.78839	7.22112	8.15236	7.48746	9.92106	6.70445	8.81938	11.876	10.233	9.52194	6.34078	5.08799	7.60445	7.15867	7.37185	6.29278	7.29943	11.1172	5.82073	5.60428	9.19269	6.80379	8.4834
P271xF145.1	H	9.41682	8.2538	8.15118	9.30802	7.57191	9.1089	7.69232	8.10735	6.66669	7.39485	5.97933	7.84757	5.75335	8.15686	6.2441	6.97828	8.73669	7.33496	12.4086	12.7451	9.35425	8.11628	8.32243	8.46662	7.172	7.40562	7.4006	7.58789	7.7112	10.364	7.59318	9.0183	12.0677	10.506	10.3677	7.74264	6.66715	7.5185	7.77559	7.55229	7.67474	7.70855	11.5545	6.53685	6.45549	9.52533	7.57369	8.75183
P271xF101	H	8.31943	8.03691	6.41181	9.10908	7.17279	8.43421	7.50213	7.47531	6.51615	6.70394	5.38517	7.43943	5.88376	7.11645	6.31669	6.01638	7.70602	7.12451	12.0537	12.0917	8.46164	6.98309	8.14421	8.70088	7.00238	7.57499	7.00623	8.25371	6.89858	9.58681	6.70517	8.80334	11.7028	10.0886	9.5541	6.32669	4.62801	7.64824	7.33998	7.04897	6.28026	7.3626	10.9078	5.66846	5.62886	9.78097	6.93	8.39968
P271xF101.1	H	9.28478	8.61807	8.38155	9.608	7.8422	8.99838	7.77567	7.97743	6.56785	7.27347	7.02785	7.78271	5.88443	8.28272	7.03968	6.53944	7.90729	7.67133	12.3806	12.6628	9.65347	8.43616	8.493	8.12981	7.4615	7.78521	7.82336	7.60827	7.84613	10.1842	7.17758	9.39359	12.0448	10.3619	9.63747	7.75651	6.63905	7.30163	7.47193	7.60934	7.15092	7.97627	11.2092	5.86687	6.27005	10.129	8.00684	8.74463
P245xF047	H	9.75377	8.09994	6.72833	9.13951	7.26031	8.67751	8.03561	7.59969	6.73751	6.55499	6.10892	7.45687	6.05034	7.21946	6.42661	5.83776	7.30562	7.17143	12.3524	12.1965	8.64256	7.33885	8.25199	8.9964	7.0843	7.57349	6.9857	8.3333	7.01025	9.5238	6.74985	8.78745	11.9775	10.2303	9.89427	6.70524	4.90536	7.55509	7.47997	7.20153	6.61558	7.57226	11.1101	5.73873	5.86489	9.78069	7.00942	8.77308
P245xF047.1	H	9.1358	8.34668	8.27414	9.52019	7.78775	9.07795	7.90447	7.19795	6.49148	7.27673	6.1493	7.74834	5.80435	8.31805	6.35449	6.2093	7.4868	7.66004	12.4893	12.1914	9.05755	7.88174	8.51542	8.30587	7.36296	7.70632	7.53261	7.71951	7.10214	9.5209	7.33053	9.12888	11.6646	10.3472	9.43585	7.54084	6.17262	7.25923	7.127	7.60227	7.346	7.65111	10.8516	6.02184	6.01155	9.49566	7.70506	8.68375
P223xF151	H	9.04374	8.07078	6.75997	9.09601	7.15294	8.50132	7.67318	7.56889	6.59014	6.5288	6.00462	7.43082	6.45949	7.11257	6.74264	6.93435	8.51797	7.10616	12.3347	12.3928	9.05487	7.77475	8.15521	8.75202	7.04471	7.65699	7.09241	8.29285	7.16075	10.2329	6.75182	8.82549	12.192	10.414	9.98302	6.53959	7.44218	7.68104	7.26425	7.33865	6.75476	7.29481	11.354	5.93316	5.65683	10.3691	6.96428	8.64428
P223xF151.1	H	8.95246	7.95989	8.12562	9.41087	7.66148	8.75824	7.79355	7.67034	6.43643	7.286	8.7604	7.68361	6.48173	8.21729	6.33889	7.10777	8.21744	7.6736	12.6861	12.3798	9.96942	8.85506	8.4279	8.10819	7.45728	7.83303	7.71932	7.29838	7.71227	10.2094	6.8181	9.21948	11.9544	10.3924	9.75745	7.66117	7.49191	7.0406	6.9061	7.53386	6.8513	7.70851	11.181	5.52295	5.99237	9.86131	7.72534	8.5125
P271xF154	H	9.03106	7.94393	6.17396	8.98048	7.05599	8.57274	7.77924	7.73326	6.67787	6.93262	6.63283	7.23105	6.24492	7.3424	6.55853	6.42713	8.03778	7.02636	12.3382	12.3986	9.11256	7.83684	8.10973	8.7181	6.99759	7.67465	6.99953	8.34632	7.10933	10.2389	6.81658	8.7683	12.1933	10.3627	9.62104	6.65551	5.41738	7.94519	7.46252	7.21375	6.67908	7.45758	11.1839	6.11738	5.83056	9.56937	6.78509	8.66721
P271xF154.1	H	9.56837	8.21617	7.96323	9.31591	7.52748	8.70305	8.10539	7.6827	6.27278	7.31063	5.35384	7.55545	5.75931	8.25974	5.98259	6.39793	7.85915	7.62795	12.1248	12.1892	8.68403	7.5005	8.42863	8.12388	7.06836	7.46145	7.22336	6.94523	7.33597	10.0519	7.07104	8.90536	11.594	10.0897	9.34542	7.50769	6.37645	7.08034	7.40471	7.42949	7.46916	7.4542	10.8753	5.79738	6.10837	8.63941	7.59078	8.31643
P223xF101	H	9.12482	8.02647	6.64529	9.06794	7.29293	8.71693	7.61227	7.6956	6.54313	6.44596	4.70977	7.32448	6.49033	7.3083	6.63837	6.92804	8.11086	7.13939	12.3986	12.528	8.89494	7.52849	8.17612	8.96276	7.09532	7.6517	7.0962	8.40291	7.15822	10.2948	6.87975	8.82143	12.2017	10.3753	9.97077	6.96568	7.54061	7.97024	7.67451	6.88734	9.83929	7.89973	11.5069	5.87983	5.69653	10.5426	7.10954	8.73931
P223xF101.1	H	9.03408	8.32991	7.91485	9.556	7.8842	9.24299	7.45602	8.35697	6.96081	7.40273	8.64648	7.60933	5.96921	8.36511	6.42155	7.47296	8.07197	7.61616	12.4647	12.9371	10.2171	9.04148	8.47416	8.36673	7.53538	7.91949	7.81221	7.82978	8.13324	10.8254	7.59691	9.3808	12.4556	10.5832	10.2251	8.13416	7.46953	7.35971	7.38131	7.75795	6.83008	8.22926	11.7242	6.30338	6.3698	10.923	7.80683	9.10604
P223xF099	H	9.76395	8.16767	6.64469	9.13474	7.32877	8.84592	7.93126	7.84382	6.90068	6.63649	6.02104	7.47746	6.33331	7.38119	6.38139	7.34047	8.24398	7.19706	12.452	12.5664	9.18291	7.96354	8.2415	9.00866	7.22585	7.78721	7.22961	8.50994	6.67526	10.5455	7.01736	8.96148	12.2252	10.3297	10.5651	6.85069	4.89179	7.92574	7.44876	7.51363	6.70029	7.59164	11.5549	6.38273	6.00519	10.5794	7.09062	8.58532
P223xF099.1	H	9.49872	7.57299	7.69424	8.82217	7.17915	9.06439	7.58859	7.48928	6.34158	6.94067	6.01264	7.16685	6.91416	7.913	5.51313	6.91688	8.40143	7.44115	12.1504	12.2508	8.69897	7.50011	8.05595	9.51589	6.9558	7.09131	6.95315	7.26577	6.72017	10.0929	8.01986	8.81564	11.7655	10.5812	9.92952	6.9056	7.2313	7.31794	7.21979	7.17275	8.00034	7.2128	11.1592	6.32308	5.98331	10.3713	6.8878	8.85118
P223xF099.2	H	8.89591	7.51563	7.65278	8.79261	7.21992	8.13044	7.44473	7.59432	5.79061	7.13307	6.62401	6.98197	5.96444	7.71061	5.92698	6.91949	8.15774	7.44255	12.2278	12.2819	9.2096	8.13863	8.03806	9.90438	7.07238	7.06687	7.09036	7.50602	6.98339	10.5507	7.80183	8.88762	11.7993	10.5017	10.0048	7.22471	5.5536	7.36623	6.93073	7.22237	6.79683	7.57521	11.2536	6.81275	5.99282	10.0397	7.70043	8.82592
P223xF154	H	8.98367	8.07999	7.19813	9.16813	7.35839	8.57933	7.59172	7.64184	6.61133	6.5027	7.61216	7.52389	6.56186	7.36881	6.56164	7.10144	8.33009	7.17031	12.1865	12.4504	8.55848	7.16471	8.21391	8.77538	6.92648	7.67431	7.05854	8.37565	7.22222	10.3867	6.956	8.88876	12.1859	10.1882	9.77706	6.37326	7.52146	7.8684	7.67247	7.41652	6.86502	7.36026	11.4174	6.11456	5.84718	10.5008	6.94173	8.81036
P223xF154.1	H	8.9708	8.89839	8.71486	9.60537	7.89879	9.09509	8.13619	7.8792	6.47197	7.61938	7.99264	7.76955	6.41259	8.15447	6.12242	7.41223	8.49848	7.79299	12.3783	12.552	9.77289	8.64174	8.71843	8.00193	7.51175	8.13445	7.78669	7.94424	7.61975	10.6258	7.38675	9.41437	11.8804	10.2862	9.68006	7.93377	7.44133	7.22617	6.99659	7.69797	6.5887	7.54108	11.2694	6.06684	6.06697	10.361	7.66818	8.72428
P159xF145	H	8.54245	8.15382	6.70721	9.1528	7.30416	8.7943	7.61723	7.39122	6.52179	6.2604	6.01837	7.34272	6.08057	7.18572	6.89726	6.06398	8.20764	7.12624	12.4174	12.328	8.80727	7.52258	8.19214	8.75179	7.04889	7.68343	7.11059	8.10116	7.35589	10.1882	7.02435	8.8555	11.7913	10.4427	9.26892	6.34607	7.13561	7.51258	7.233	7.12871	6.86414	7.25362	11.2294	6.3156	5.80987	8.183	6.95432	8.9898
P159xF145.1	H	8.81066	8.2993	7.87637	9.07966	7.50058	8.53424	7.66757	7.65934	6.16173	7.3278	8.45479	6.84107	5.73569	8.07139	6.62757	6.0813	8.0802	7.62933	12.4404	12.3288	9.73726	8.60658	8.51512	8.45912	7.27954	7.69489	7.63994	7.30369	7.68586	10.1507	6.73793	9.14022	11.4482	10.2105	9.15176	7.43489	7.27445	6.92255	6.36708	7.33496	6.5616	7.39306	10.9668	5.54335	5.70391	8.15499	7.88049	8.74687
P261xF047	H	8.46271	7.99262	7.13582	9.09195	7.2204	8.5056	7.93601	7.34177	6.65003	6.27277	4.99658	7.43519	6.3372	7.21276	7.0887	6.38867	8.69808	7.01048	12.232	12.4035	8.608	7.29635	8.08434	8.9187	6.963	7.52695	6.99773	8.68868	7.17359	9.50496	6.7223	8.73569	11.9157	10.3394	10.6695	6.81204	7.39892	7.88795	7.50649	7.30054	6.9768	7.02885	11.3137	6.04382	5.37696	10.5143	6.89616	8.69083
P261xF047.1	H	9.15945	8.01766	7.77932	9.25744	7.60498	8.93586	7.25242	7.97248	6.815	7.17261	7.05177	7.52396	6.11657	8.33751	6.30967	6.94815	8.8116	7.60285	12.1992	12.6747	9.53271	8.35695	8.43744	8.43564	7.25064	7.49	7.26696	7.41779	7.96104	10.1163	7.71272	9.01806	12.0771	10.4283	10.6988	7.74028	6.24896	7.3595	7.3628	7.51878	7.66935	7.73474	11.5684	6.43075	6.27754	10.4536	7.64415	8.68879
P223xF104	H	8.36636	7.97585	6.6859	9.01653	7.15926	8.73125	7.59702	7.33033	6.77509	6.47887	7.29711	7.64541	6.57116	7.20765	6.89282	6.47119	7.93349	7.01289	12.2287	12.2622	8.69064	7.32101	8.06826	8.76639	6.8949	7.49116	6.92214	8.76869	6.72779	10.007	6.77012	8.73843	11.8542	10.3899	9.86359	6.19354	7.33325	7.90348	7.38363	7.27542	7.02802	7.34115	11.2649	6.30099	5.90711	10.0629	6.86108	8.73337
P223xF104.1	H	9.05583	7.96505	7.91447	9.41876	7.70327	8.7782	7.87166	7.25907	6.36852	7.43385	6.23952	7.82315	5.71726	8.19545	6.10159	6.76958	7.12602	7.68648	12.0308	12.2342	8.39807	7.05053	8.53261	8.30192	7.37158	7.63093	7.37435	6.61348	7.08558	10.1384	7.32869	9.11252	11.4286	9.8971	9.66606	7.74361	6.91835	6.92138	7.4885	7.50965	7.07961	7.47626	10.9652	5.63169	6.08841	9.57365	7.60921	8.29177
P261xF151	H	8.37229	7.97868	6.08957	8.95114	7.20855	8.99536	7.68728	7.61545	7.30375	6.7199	6.92508	7.19556	6.39442	7.29983	7.07282	7.05132	9.18603	7.0552	12.4087	12.6157	9.31844	8.08011	8.14787	9.04614	7.09438	7.61012	7.06066	8.93303	7.19526	9.93406	7.19042	8.78286	12.3871	10.6561	10.7792	6.96703	5.2195	8.10829	7.38047	7.34869	7.35827	7.44638	11.7285	7.11046	5.85827	11.0222	7.05381	9.12044
P261xF151.1	H	9.6627	8.46581	8.22295	9.43834	7.68146	9.0212	7.92223	7.95209	6.8608	7.53374	10.2228	7.2635	6.42474	8.21472	6.52559	7.38305	9.31929	7.63008	12.6371	12.9169	10.4706	9.41126	8.54753	8.52778	7.22465	7.83955	7.70649	7.84532	8.15679	10.5516	7.42559	9.09512	12.2002	10.6451	10.8881	7.77793	8.79714	7.65337	6.55612	7.64468	6.62709	7.98716	11.8326	6.38856	6.10971	11.2616	7.75478	9.07477
P140xF154	H	8.52404	7.89643	6.51305	8.83862	7.04351	8.73168	7.56841	6.98133	6.69244	6.58553	5.6807	7.11411	6.73656	7.31876	6.25209	6.071	7.86649	7.12126	12.0318	12.0883	8.9083	7.65988	8.10369	8.73637	7.02776	7.45589	6.87405	8.7676	6.9737	9.47403	6.75172	8.64415	11.5959	10.3882	9.61061	6.19777	4.81098	7.99637	6.71145	7.06596	7.05972	7.34372	10.8466	6.17841	5.93207	8.57707	6.87434	8.90742
P140xF154.1	H	9.41752	8.44456	8.17647	9.3246	7.58682	8.73909	7.4557	7.64317	6.26711	7.65923	9.33531	6.86025	6.41567	8.25768	5.83666	6.86789	8.34377	7.76262	12.1992	12.4797	10.1723	9.03413	8.49049	8.38941	7.20159	7.94757	7.5521	7.25666	7.72387	10.3291	6.94646	8.98454	11.6281	10.354	9.86146	7.78988	8.08002	7.23153	6.258	7.47991	6.69857	7.77228	11.2603	5.93503	6.20459	10.3893	7.65427	8.73406
P235xF154	H	9.16425	7.9536	6.72423	9.06428	7.1842	8.47215	7.70561	7.46843	6.68772	6.70024	5.21253	7.49758	6.31777	7.21378	6.55829	6.37061	8.1285	7.07419	12.1689	12.4263	9.462	6.07648	8.14847	8.67735	7.13568	7.50823	7.00694	8.29914	6.96271	10.3687	6.82296	8.79688	11.9106	10.1202	9.47291	5.87585	7.46605	7.75251	7.8533	7.38623	6.98789	7.21512	11.2581	5.92932	5.63343	7.84833	6.94793	8.64063
P235xF154.1	H	9.56905	8.41623	7.96485	9.4694	7.71546	8.94615	7.96944	7.85695	6.40914	7.05431	6.25135	8.01194	4.9786	8.05482	6.28344	6.42939	8.11581	7.40231	12.4282	12.5133	8.24601	6.80028	8.36575	8.04309	7.42594	7.77814	7.44561	7.2962	7.34477	10.4899	7.5288	9.11097	11.8625	10.1505	9.56749	7.95487	6.0227	7.03291	7.82705	7.62297	7.4351	7.44298	11.1589	6.10964	6.13895	8.16431	7.76284	8.47819
P245xF101	H	9.24556	8.0654	5.85543	8.91811	7.12	8.65104	7.73672	6.93873	6.71379	6.79671	5.38283	7.3513	6.20283	7.21586	6.56188	5.94911	7.29977	7.08138	12.2095	11.9923	8.10611	6.71052	8.17603	8.88456	6.9277	7.43826	6.89903	8.25504	6.45415	9.1165	6.89467	8.82177	11.7155	10.3179	9.47279	6.35945	4.54677	7.69937	7.28668	7.12551	7.21278	7.48069	10.8883	5.86969	5.94825	10.2671	6.98839	8.98692
P245xF101.1	H	9.14836	8.26689	8.11601	9.55925	7.96707	9.16982	7.60918	7.63247	6.62425	7.47665	9.05016	7.68206	6.10644	8.16763	6.44685	6.48515	7.77796	7.74179	12.4277	12.5644	10.2718	9.19079	8.63935	8.40873	7.57972	8.11043	7.96605	7.87423	7.36427	9.78394	7.28845	9.38152	11.919	10.7308	9.79708	7.88572	8.19414	7.57865	6.31377	7.72985	6.76754	8.31361	11.231	5.82833	6.11038	10.1993	7.94914	9.23796
P140xF151	H	8.20274	7.92641	6.80251	8.93003	7.06766	8.59446	7.48038	6.69715	6.52883	6.60005	5.11248	7.37617	6.85626	7.34391	6.61759	5.8563	7.78864	7.11556	12.1482	11.9819	8.53578	7.24049	8.14243	8.81719	6.98928	7.44892	6.91946	8.59717	6.86631	8.93098	6.87251	8.70703	11.5894	10.5785	9.28032	6.23246	6.3348	7.84274	6.70693	7.10793	7.43087	7.19176	10.7473	5.97924	5.68415	8.57211	6.86856	9.00977
P140xF151.1	H	9.68389	8.43103	8.39436	9.6913	7.88372	9.30445	8.00802	6.56204	6.53472	7.27796	6.53686	7.87709	6.09934	8.39599	6.21245	6.41052	7.88006	7.85344	12.2228	12.3442	9.36206	8.17546	8.55421	8.41756	7.60901	7.8174	7.72128	7.67218	7.42337	9.36999	7.25547	9.4037	11.7166	10.5812	9.21073	7.76917	5.68193	7.23121	6.88446	7.6471	7.39489	7.59093	10.8155	5.73527	6.08445	8.28637	7.86565	8.87953
P140xF099	H	8.82427	8.09947	6.85802	9.16293	7.31624	8.89546	7.90362	6.96955	6.7183	6.31516	5.66571	7.76676	6.50253	7.40422	6.36035	6.21867	7.69563	7.08345	12.5742	12.0367	8.26265	6.82149	8.17525	8.85342	7.13802	7.57496	7.01675	8.63721	6.73735	8.89534	7.154	8.85535	11.5757	10.648	9.58806	6.42942	4.97912	7.98611	7.14492	7.34407	7.40748	7.39381	10.6922	6.0159	6.36689	8.51519	6.8998	8.94102
P140xF099.1	H	9.17123	8.20112	7.87669	9.06436	7.46735	8.85021	7.47358	7.47986	6.20326	7.08684	8.41265	7.25124	6.01549	8.16716	6.27744	6.70507	8.39332	7.53759	12.2883	12.512	10.1657	9.0321	8.41682	8.13837	7.271	7.76591	7.67185	8.01883	7.64905	9.50535	7.56306	9.20324	11.7558	10.771	10.0535	7.70873	7.8114	7.85389	6.58013	7.33952	6.73933	8.23971	11.1288	6.09574	6.62374	8.60084	7.85802	9.1832
P135xF145	H	8.39564	7.82264	7.07019	8.84778	7.02587	8.51891	7.55284	7.03621	6.36012	6.66386	5.78562	7.34275	6.55787	7.2987	6.59393	5.50184	7.84721	7.03017	12.0434	12.0956	8.2079	6.85739	8.10481	8.63107	6.84476	7.29773	6.72054	8.27431	7.00022	9.65887	6.6016	8.57728	11.6527	10.318	9.53255	6.68428	6.85313	7.57803	7.1953	7.11274	7.14255	7.2091	10.8551	5.74826	5.71076	9.63442	6.77196	8.66824
P135xF145.1	H	9.01157	8.15064	7.94061	9.20746	7.43765	8.89818	7.48565	7.82785	6.62844	7.43399	9.48216	6.89947	6.15782	8.06584	6.11774	6.46923	8.5873	7.54928	12.3765	12.481	10.2162	9.17639	8.34353	8.21321	7.13597	7.58723	7.46364	7.71364	7.74383	10.1545	6.99342	8.86239	11.6281	10.7176	9.91107	7.53224	8.53641	7.47238	6.19269	7.39888	6.48808	7.94757	11.1578	5.72514	5.87114	10.2505	7.55096	8.96697
P245xF160	H	8.84092	8.26352	6.37917	9.30787	7.42412	8.63256	8.03075	7.17691	6.42956	6.08282	5.9989	7.86183	6.27688	7.68726	7.02371	6.12543	6.86241	7.24824	12.153	12.2134	8.96164	4.98605	8.26658	8.67048	7.1034	7.89437	6.40927	8.43859	7.01404	9.44247	6.88287	8.83886	12.0633	10.6805	9.399	6.75471	4.7912	7.69243	8.26736	7.29153	7.84032	7.74376	11.0662	5.58902	5.96797	9.82769	7.20299	8.99198
P245xF160.1	H	11.3195	9.00921	8.74712	9.98356	8.25599	9.23459	8.58143	6.87899	5.49595	7.83053	5.9596	8.26238	8.00187	8.8314	6.75795	6.14939	6.53431	8.16019	12.8895	12.1255	8.43776	7.27503	9.0078	9.8744	7.89742	8.32705	7.88362	7.47562	7.28874	9.44068	6.86102	9.5879	11.5811	10.2789	9.4032	9.59348	5.55049	7.34914	7.0139	7.9442	9.84249	8.11501	10.7059	6.07004	6.17326	9.26611	7.89581	8.84193
P135xF162	H	8.64092	8.02568	6.37892	9.07012	7.25799	8.53488	7.76333	7.35909	6.45356	6.26695	5.2099	7.77518	6.03892	7.54721	6.60942	5.82579	7.41336	7.0702	11.9223	12.3651	9.24785	5.31537	8.10732	8.38363	6.96124	7.6248	6.32492	8.29208	7.3339	10.1813	6.95273	8.63708	11.9104	10.7065	9.80783	6.71471	6.75484	7.73932	8.48187	7.2323	7.41713	7.94459	11.1842	5.76991	5.79536	9.2348	7.17826	8.72315
P135xF162.1	H	9.48984	8.6607	8.25955	9.49531	7.8354	9.08212	8.15154	8.13397	6.82826	7.24823	6.37452	7.86341	7.70152	8.55362	6.69307	6.36041	8.41111	7.69376	12.9199	12.5851	9.03633	7.84941	8.58409	8.46505	7.36948	7.88993	7.55937	8.3926	7.641	10.4224	7.67741	9.16399	12.0942	10.8327	9.63465	8.18765	5.1047	7.89552	7.90527	7.54209	8.08898	8.26316	11.2131	5.8944	6.25273	9.67045	7.26505	8.85592
P261xF161	H	8.50788	8.09203	6.35841	9.2526	7.39032	8.4233	8.11758	7.24706	6.65187	5.96711	5.3346	7.78518	5.77218	7.56719	6.68201	5.96392	7.42568	7.19483	12.3258	12.099	9.02897	7.73168	8.20161	8.60312	7.20383	7.6466	6.22885	7.65062	7.51769	9.68372	6.83788	8.72896	11.7893	10.389	9.36867	6.51984	6.49732	7.23013	8.39736	7.37634	7.61596	7.17122	10.8579	5.52501	5.02127	9.41382	7.00969	8.5517
P261xF161.1	H	8.89719	8.83548	8.12173	9.5719	7.91059	9.24897	7.70489	7.50054	6.74926	7.65095	10.5401	5.74305	7.32148	8.18498	6.53504	6.34297	8.75252	7.97602	12.9543	12.6657	10.4695	9.35447	8.7926	8.72049	7.32821	8.22521	7.85472	8.05336	7.76203	10.2577	6.66917	9.51091	11.2743	10.436	9.94839	8.25819	9.19482	7.7311	5.06545	7.43929	6.20031	7.97039	11.3239	5.87632	6.02374	10.0343	7.6561	8.84653
P235xF160	H	8.5487	7.93175	6.62046	9.00617	7.19847	8.31202	7.89482	7.23405	6.42454	6.30855	5.70604	7.54468	5.47841	7.31615	6.72548	6.01973	7.18677	7.01046	11.912	12.1709	9.02301	4.68398	8.01276	8.35061	6.97189	7.59593	6.25497	7.98063	7.22588	9.60842	6.66544	8.4922	11.7374	10.103	9.81749	6.44752	4.80169	7.40239	8.59309	7.20068	7.2568	7.48215	10.9466	5.60603	5.31006	8.43632	6.8981	8.35684
P235xF160.1	H	9.57471	8.8119	8.34014	9.50628	7.77504	9.15256	8.23302	8.04574	7.05644	7.50431	8.08454	7.58784	7.39551	8.26505	6.32177	6.43323	8.351	7.68644	12.5131	12.5757	9.84177	8.69342	8.59887	8.27313	7.45493	8.01934	7.7356	8.31279	7.5113	9.89928	7.75186	9.30518	12.042	10.6313	10.4085	8.21921	8.99627	7.84572	7.29435	7.6994	7.37621	7.8755	11.2327	6.47297	5.97576	9.27162	7.39124	8.86262
P135xF161	H	7.81479	7.58047	5.74873	8.78105	7.19897	8.31014	6.59913	6.90141	6.10052	5.74302	5.62752	7.53188	5.46576	7.62955	6.31667	5.79336	7.32761	6.7477	11.9875	12.1798	6.70024	7.59216	8.05513	8.60055	6.91347	7.58885	6.8299	8.3225	7.06162	9.86201	6.78929	8.16855	11.6326	10.4682	9.59789	6.86272	6.5129	7.64354	9.37288	7.08677	7.40826	7.80367	10.8942	5.66704	5.70256	9.35356	6.32911	8.55982
P135xF161.1	H	9.74791	8.95769	8.66522	9.80968	8.08091	9.19079	8.12763	7.39332	7.26752	7.39639	7.93546	7.86276	7.33505	8.47432	6.52968	6.37795	7.92107	7.8399	12.9874	12.5051	9.80426	8.68006	8.75779	8.60929	7.60253	8.23938	7.95777	7.95057	7.74257	9.80565	7.37026	9.56906	11.7704	10.4803	9.60713	8.52299	7.44256	7.68271	7.13304	7.74628	6.84744	7.86927	10.9118	5.74574	6.23792	9.9784	7.62637	8.80184
P140xF162	H	8.73524	7.81825	7.1871	8.87258	7.17167	8.22402	7.68595	6.7822	6.20475	6.56869	6.30041	7.44179	5.92007	7.58562	6.03914	5.57901	7.49775	6.89279	11.8469	11.8501	8.93256	4.42481	7.98101	8.29446	6.67433	7.24745	6.11047	7.05173	7.6169	8.99567	6.71719	8.43388	11.5073	10.0865	9.14522	6.97168	6.55451	7.32689	8.2162	7.15923	7.32857	7.25843	10.6742	5.44536	5.41814	7.91204	7.00477	8.39802
P140xF162.1	H	9.68613	8.91467	8.53505	9.72458	7.90479	8.97999	8.18889	7.74654	6.84449	7.55819	7.28931	7.74845	7.38933	8.23961	5.90268	5.97575	8.36907	7.81125	12.8281	12.6368	9.78463	8.64985	8.71609	8.54168	7.46952	8.10682	7.81911	8.24963	7.85962	9.93331	7.40676	9.43734	11.858	10.5027	9.68877	8.06893	6.93466	7.76911	7.14628	7.66485	7.12991	8.03068	11.1617	6.08683	6.1007	8.19166	7.60545	8.90978
P159xF161	H	8.38151	7.94931	5.88395	8.98115	7.20664	8.3382	7.7769	7.06552	6.15073	6.12491	6.09211	7.48783	6.23761	7.69572	6.21444	6.14528	7.52911	7.05349	12.1627	12.09	6.77267	4.62322	8.11241	8.28719	6.88431	7.74677	6.2654	7.7647	7.20868	9.93614	6.88212	8.65724	11.769	10.2105	9.00946	6.48714	4.39325	7.30677	8.22712	7.19456	7.61809	7.35613	10.9201	5.89396	5.26125	8.80948	7.21898	8.63367
P159xF161.1	H	9.38249	8.8322	8.48957	9.59107	7.93134	8.7967	7.6667	7.38588	6.42422	7.21922	5.79091	8.01657	7.528	8.52986	5.65611	6.46256	7.82061	7.82206	12.7844	12.2262	8.18488	6.82224	8.67433	8.44121	7.53756	8.14132	7.61613	7.77908	7.39689	10.1813	7.28126	9.34876	11.4047	10.1351	9.17206	8.14443	6.85667	7.05993	7.46225	7.56527	7.70682	7.44616	10.8686	5.87714	5.60352	8.38549	7.39074	8.47244
P261xF159	H	8.74437	7.84997	6.06077	9.07106	7.25278	8.66863	7.81822	7.01286	6.69274	6.19339	5.66885	7.59739	5.23744	7.34305	6.26527	6.20595	7.79759	7.06797	12.1218	12.1908	9.068	5.21888	8.13661	8.56349	7.00178	7.56704	6.40994	8.27056	7.61313	9.63035	6.80911	8.64882	11.8333	10.4369	10.3333	6.88326	6.56718	7.65996	8.25024	7.331	7.29294	7.32705	10.9789	5.97437	5.70245	9.84156	7.11331	8.64358
P261xF159.1	H	8.8949	8.63785	8.18288	9.60528	7.80383	9.30059	7.67003	7.40339	6.66679	7.44819	9.98275	6.89112	6.71517	8.06984	6.37325	6.96247	8.76769	7.69396	12.7829	12.5191	10.5405	9.45878	8.62383	8.80522	7.44274	7.98305	7.85182	8.243	7.66666	10.0125	7.022	9.46541	11.4346	10.542	10.5524	8.45733	9.4032	7.74311	4.77637	7.56348	6.0568	7.54243	11.2683	5.95636	5.85866	9.76276	7.49779	8.84321
P223xF160	H	8.67648	7.60993	6.26915	8.96741	7.14042	8.50643	7.94422	7.49757	6.61214	5.97657	5.28602	7.74795	5.56102	7.24821	6.35261	6.76801	7.69354	7.00992	12.001	12.3768	9.40833	4.39929	8.03503	8.647	6.98737	7.51302	6.25203	8.44616	7.03481	10.0183	6.86396	8.58751	12.086	10.296	10.607	6.90839	7.33899	7.75581	8.76127	7.24904	7.03137	7.62009	11.4104	5.77978	5.61501	10.8744	7.12782	8.29637
P223xF160.1	H	9.01696	8.61647	7.89052	9.48262	7.6922	8.82822	7.89944	8.14814	6.72288	7.47792	8.28867	7.65309	7.28579	8.11232	6.04123	6.92214	8.52087	7.59892	12.7254	12.5153	10.1457	9.01081	8.54552	8.35486	7.35452	7.91269	7.60958	8.2281	7.47736	10.2596	7.3768	9.18766	11.9432	10.5424	10.5464	8.01365	9.54261	7.58051	7.26981	7.37948	6.85753	7.84754	11.2909	6.07267	6.01999	10.9933	7.46207	8.67532
P271xF157	H	8.61961	7.6423	6.35248	8.95557	7.10181	8.60879	8.0127	7.16829	6.56642	6.07568	4.47739	7.47738	5.62254	7.29847	6.30224	6.41582	7.71163	6.98676	12.197	12.2978	6.91067	4.91574	8.08649	8.57839	7.00935	7.57944	6.398	8.49652	7.02718	9.71376	6.75131	8.60862	11.8317	10.4432	9.80452	6.62437	6.7173	7.79054	8.31654	7.2565	7.19869	7.5399	11.0758	5.91202	5.84157	9.77	7.02277	8.4465
P271xF157.1	H	9.40339	8.75451	8.44487	9.77979	7.93913	8.97113	7.98979	7.73808	7.04426	7.88476	8.46896	7.60233	7.11574	8.15627	6.26007	6.71131	8.19269	7.9028	12.7593	12.3119	9.9083	8.75465	8.68015	8.56069	7.50836	8.10032	7.93551	8.13711	7.46111	9.86345	7.24734	9.46387	11.7824	10.6416	9.50994	8.24984	8.32853	7.57637	6.36564	7.72791	6.715	7.79047	10.9084	5.88993	6.12203	10.2425	7.46957	8.50692
P245xF157	H	8.09925	7.51096	5.94321	8.88773	7.02285	8.57425	7.74369	6.89532	6.41204	6.11343	5.60509	7.43391	5.37363	7.21198	6.18106	5.86848	6.98609	6.90454	12.4641	11.9831	6.69337	5.13565	8.02143	8.445	6.80676	7.53196	6.25147	7.75405	6.55264	9.31301	6.90588	8.55089	11.8248	10.5676	9.81323	7.19931	6.11228	7.46059	8.15702	7.1648	7.35071	7.43926	10.8792	5.90501	5.84219	9.5078	6.90895	8.76229
P245xF157.1	H	10.0931	8.67529	8.12608	9.58974	7.84437	9.02354	7.9226	7.24782	6.79721	7.24806	5.55575	7.86509	7.51326	8.35735	6.77681	6.19248	7.39525	7.81419	12.5751	12.2239	8.50051	7.28002	8.56357	8.74639	7.43145	7.97314	7.3796	8.33197	7.02963	9.6665	7.46082	9.13665	11.5655	10.5523	9.55064	8.48244	6.36797	7.45377	7.27742	7.38765	8.54017	7.92286	10.8869	5.84399	5.96387	9.12335	7.51918	8.72655
P140xF169	H	8.2461	7.66718	6.91587	8.6439	6.90379	8.10198	7.76917	6.89423	6.0391	5.88176	5.24831	7.4825	6.12552	7.24658	6.00989	5.33825	7.5329	6.90031	11.8644	11.9497	8.8545	7.47547	8.06377	8.46805	7.07559	7.57783	6.12344	7.9613	7.10484	9.14901	6.7161	8.49549	11.5859	10.2619	9.26461	6.33806	6.26704	7.56902	8.45953	7.20676	7.30175	7.30276	10.7015	5.7575	5.66943	7.80265	7.11482	8.64596
P140xF169.1	H	9.56978	8.79541	8.38854	9.52306	7.84979	8.93127	7.85398	7.33813	6.99175	7.22829	6.01676	7.80655	8.02608	8.67391	6.44967	6.00623	8.33248	7.98174	12.5806	12.3016	9.00199	7.90776	8.64439	8.43973	7.41725	8.11758	7.50585	8.14876	7.52181	9.35809	7.34389	9.11222	11.7945	10.462	9.36374	8.1005	5.69753	7.41355	7.13133	7.47298	8.12688	7.60677	10.8212	5.64987	6.0357	8.04347	7.43121	8.78483
P135xF169	H	8.336	7.32561	5.6683	8.51918	6.89487	8.32731	7.38143	7.53495	6.56557	5.70144	5.50805	7.36284	5.44442	7.24927	6.368	6.10634	7.8081	6.73575	11.822	12.4299	9.40684	4.57627	8.06196	8.56327	6.89409	7.55198	4.8523	8.34768	6.90376	10.0144	6.99697	8.33756	12.2017	10.2437	10.3225	6.97402	5.08794	7.98413	9.54548	7.26225	7.41857	7.91501	11.6081	6.60664	6.28398	10.6369	6.64449	8.67974
P135xF169.1	H	9.71914	8.66231	7.57646	9.59653	7.79733	9.56749	7.88469	8.32842	7.54887	7.99815	10.4624	7.00162	7.66035	8.57915	7.24721	7.51942	8.75881	7.97944	12.8492	12.9271	10.8082	9.7198	8.79217	8.92597	7.39875	8.09765	7.78999	8.66836	7.49695	10.1493	7.82165	9.31157	12.2772	10.8007	10.8822	8.31541	11.0308	8.52771	6.59373	7.76392	6.90398	8.5443	11.789	7.92721	6.70213	11.6235	7.56974	9.33306
P140xF160	H	8.23728	7.60614	6.00751	8.7092	6.97957	8.34112	7.62839	6.96109	6.39968	6.006	5.5424	7.30356	5.80718	7.10687	5.94212	6.25566	7.61521	7.05829	11.8127	11.8766	9.01756	5.13906	8.07421	8.49639	7.02278	7.58212	6.09601	8.37811	6.88444	8.83052	6.79953	8.61154	11.6662	10.2603	9.931	6.55657	6.55984	7.91539	8.33917	7.35811	7.29672	7.73911	10.9504	5.67989	6.17683	8.43054	7.06387	8.60265
P140xF160.1	H	9.83192	8.81736	8.60189	9.74712	7.94133	8.91225	8.20185	7.26423	6.89856	7.49287	7.54303	7.81073	7.82629	8.40096	6.44387	6.6235	8.14214	7.83455	12.8849	12.4254	9.72625	8.6135	8.71634	8.5768	7.61253	8.12497	7.84544	8.11779	7.6661	9.3471	7.32122	9.41261	11.7556	10.3602	9.8069	8.13447	6.593	7.61366	6.7922	7.61253	7.19057	7.79027	11.0481	5.74411	6.17825	8.1526	7.48405	8.91906
P140xF157	H	8.27177	7.36559	5.86939	8.60786	6.83242	8.19807	7.51007	6.61726	6.31612	5.8364	5.77509	7.07036	5.85246	6.94148	5.60095	5.65226	7.02735	6.88588	12.2418	11.5342	8.73571	7.3029	7.93624	8.40817	6.82742	7.31468	6.0158	8.06785	6.54116	8.41936	6.63882	8.34406	11.3858	10.177	9.68122	6.30681	6.19213	7.76296	7.89384	7.07521	7.32945	7.31622	10.6559	5.54001	5.81221	8.22596	6.97098	8.50892
P140xF157.1	H	8.98196	8.80251	8.23905	9.80291	8.06554	9.05149	8.22206	7.50881	6.9556	7.70636	6.70408	8.01917	7.34775	8.34267	6.13012	6.85061	8.28138	7.90489	12.9852	12.6281	9.6103	8.48776	8.82502	8.63984	7.56321	8.36467	7.89791	8.23058	7.70779	9.40938	7.66392	9.62486	12.018	10.57	10.2131	8.64423	7.14683	7.7275	7.23548	7.76893	6.98136	7.89277	11.2758	6.00544	6.27247	8.66411	7.74986	8.92249
P261xF162	H	8.25628	7.52489	6.12659	8.64682	6.90217	8.18621	7.59724	7.31664	6.20684	6.29118	5.1267	7.17854	6.05413	7.05457	5.74101	5.72876	8.0948	6.83869	12.1933	12.0747	6.86375	4.52482	7.78534	8.15166	6.75527	7.18898	5.99766	7.97799	7.18101	9.78533	6.59533	8.39569	11.7774	10.1483	9.50926	6.22133	6.94798	7.56367	8.45006	7.18383	7.52153	7.51728	11.1267	5.55303	5.77229	9.54689	7.16945	8.63779
P261xF162.1	H	9.00276	8.61432	8.21294	9.61244	7.92472	8.87629	6.96374	7.59373	6.77731	7.71617	5.66121	7.9086	7.86978	8.55975	6.44919	6.05579	8.67136	7.94602	12.4404	12.5004	8.90025	7.76454	8.66173	8.42226	7.48751	8.1094	7.55712	7.96699	7.89871	10.4511	7.41291	9.25113	11.9712	10.3394	9.92888	7.88331	5.14057	7.35892	7.45328	7.58499	7.98808	7.66743	11.2004	5.69915	6.06481	9.04907	7.44185	8.60794
P271xF160	H	8.27639	7.52751	6.46419	8.56491	6.9804	8.38487	7.64583	7.15497	6.40754	5.88856	5.10055	7.16913	5.72846	7.12588	6.04522	5.79393	7.36393	6.86481	12.1601	11.8785	8.80443	7.39323	7.76181	8.2216	6.59975	7.2292	5.7273	7.74383	6.68688	9.13734	6.84276	8.29627	11.5239	10.1969	9.13941	6.28346	4.6999	7.53733	8.35815	7.1906	7.49088	7.63518	10.7779	5.98048	5.86126	9.20719	6.98671	8.54918
P271xF160.1	H	9.23079	8.98823	8.63366	9.90434	8.13945	9.04444	7.36052	7.57338	6.83078	7.35977	6.82657	7.97601	7.91774	8.71831	6.05223	6.45826	7.83638	8.05595	12.7767	12.3865	9.61419	8.46532	8.9382	8.80837	7.82828	8.39441	8.08799	8.35012	7.28531	9.71035	7.43465	9.69904	11.7033	10.5124	9.59886	8.39449	5.95224	7.52978	7.124	7.89418	7.70508	7.90239	10.946	5.76209	6.43386	9.62744	7.60267	8.72541
P159xF157	H	7.5723	7.51464	6.09496	8.60162	6.87481	8.13635	6.44193	7.24302	5.98002	6.27534	5.31807	7.13455	6.24913	7.12147	6.01903	5.96531	7.25122	6.85786	11.8271	11.7568	8.89957	7.48998	7.67539	7.97621	6.70571	7.22756	5.95302	7.59515	6.85731	9.5269	6.63484	8.26236	11.5	10.1263	9.3134	5.99655	6.44388	7.19733	8.39077	6.93171	7.65347	7.13454	10.8966	5.52155	5.44863	9.33142	6.95566	8.21063
P159xF157.1	H	9.83118	8.48623	8.34102	9.53655	7.75899	8.72458	7.72047	7.55405	6.55306	7.59769	9.13681	7.05842	7.17736	7.9125	6.47877	6.40078	8.08702	7.57629	12.4457	12.2731	10.19	9.08775	8.53429	8.39256	7.32773	7.70283	7.71527	8.09176	7.51492	10.3417	6.83417	9.38994	11.5505	10.4847	9.79164	8.01135	8.87261	7.38898	6.1517	7.41465	6.41092	7.40351	11.1456	5.38662	5.65534	9.54062	7.52252	8.4721
P261xF157	H	8.5282	7.64513	6.17818	8.71952	6.94792	8.40754	7.79515	7.57041	6.70535	6.18642	5.69191	7.24698	5.84732	7.26318	5.69733	6.29483	7.78352	6.89525	12.3017	11.9315	9.01915	7.65305	7.82047	8.43853	6.73715	7.46996	5.93474	7.14416	7.07876	9.16686	7.24199	8.35902	11.4783	10.3034	9.99744	6.37608	6.48157	7.21658	8.8336	7.23835	7.71657	7.17554	10.8961	6.1016	6.03994	9.9889	6.97264	8.37137
P261xF157.1	H	9.68487	8.77336	8.38604	9.44987	7.79732	8.8226	7.66141	7.44429	7.10802	7.74343	8.66857	7.39191	6.8596	8.08156	5.99935	6.61147	8.5987	7.80992	12.7173	12.3287	9.80706	8.69484	8.66782	8.66545	7.53325	8.0828	7.88984	7.94195	7.62175	9.68291	7.27007	9.44353	11.5664	10.2571	10.2981	8.18125	8.29894	7.31497	6.221	7.73552	6.15654	7.48459	11.0161	6.01804	5.8214	10.3681	7.39358	8.40679
P235xF157	H	8.94741	7.75937	6.05796	8.75066	7.04806	8.21627	7.65652	7.19724	6.04667	6.44893	5.32797	7.40592	5.73564	7.16648	5.77571	5.77193	7.03573	6.84072	12.2665	11.9291	8.9655	7.60086	7.82267	8.2158	6.89721	7.44607	5.80477	7.75406	6.78374	9.08859	6.78372	8.30175	11.6167	9.85025	9.42411	6.62027	6.64622	7.1534	8.57019	7.26623	7.48399	7.11661	10.786	5.90446	5.63183	8.04262	7.00341	7.96634
P235xF157.1	H	8.84125	8.80264	8.34945	9.60411	7.89853	8.80108	7.9807	7.71854	6.62173	7.35744	7.61328	7.58692	7.2256	8.17275	6.43052	6.28872	7.89945	7.75081	12.7866	12.3889	8.97797	7.74899	8.59908	8.32533	7.43993	8.01338	7.7525	7.7852	7.37433	9.81197	7.22134	9.32453	11.7244	10.1457	9.7847	7.94194	6.83311	7.3405	7.00312	7.6639	6.79303	7.55462	10.9792	5.80765	5.73124	8.30858	7.3282	8.25403
P223xF157	H	8.34922	7.66758	5.95112	8.76762	7.0636	8.30936	7.86795	7.13847	6.10206	6.40892	5.10178	7.37878	5.66085	7.12417	5.71682	6.0624	7.19004	6.97817	12.2561	11.8458	8.9212	4.76719	7.84694	8.34148	6.89126	7.44645	5.13668	7.99961	6.57281	9.7568	6.55783	8.26679	11.5594	10.0389	9.0542	6.20169	4.83073	7.3801	8.56159	7.14843	7.51488	7.25036	10.8041	5.64254	5.37113	9.47622	7.07777	8.07834
P223xF157.1	H	9.35189	8.87794	11.1359	9.49176	8.35851	8.9276	7.99546	7.95342	6.36855	7.31075	7.19536	7.9137	7.65089	8.61647	6.16477	8.01492	7.11566	7.95584	12.4664	12.4873	8.26587	6.94844	8.60314	8.65644	7.64709	8.20118	7.42739	7.75356	6.76529	10.3391	7.5028	9.33634	11.9037	10.2341	9.84405	7.96104	6.71671	7.28444	10.5478	7.70139	7.9935	7.66337	11.1343	5.80862	6.1243	10.2317	7.57171	8.09818
P223xF162	H	8.78583	7.78724	5.89954	8.9611	7.25524	8.14395	7.95132	7.20812	6.15932	5.95246	6.717	7.48763	6.45878	7.56524	6.00132	5.85318	7.53855	7.10621	11.9573	11.7928	8.91058	7.60526	7.92806	8.33751	6.94326	7.59669	5.56625	7.6871	6.39344	9.8084	6.53733	8.41171	11.2661	9.60138	9.14345	6.25093	6.62964	7.13786	8.54335	7.26594	7.55207	6.97012	10.6805	5.03369	4.84551	9.51058	6.99666	7.92956
P223xF162.1	H	8.81473	8.59866	7.97597	9.59789	7.89944	8.77181	7.56632	8.15827	6.77812	6.92102	6.1786	8.00098	7.69477	8.68491	6.54668	6.80912	8.53764	7.86001	12.6259	12.5361	8.35236	7.1335	8.71586	8.64505	7.60077	8.15918	7.52335	8.01479	7.62984	10.6868	7.47995	9.14052	12.1514	10.5046	9.69883	8.226	7.31949	7.25594	8.1681	7.69631	7.93469	7.78138	11.3464	5.80103	5.72398	10.5056	7.08648	8.50582
P271xF162	H	8.52989	7.84009	6.07444	8.90538	7.17669	8.31122	7.92575	7.3319	6.19224	6.55667	6.55073	7.46153	6.77146	7.6772	6.31558	5.14255	7.78536	7.17195	12.2775	12.0765	9.04811	7.72136	7.98483	8.33536	7.00252	7.5786	5.72835	7.94827	6.9919	9.62112	6.76187	8.41765	11.7386	10.1629	9.00237	6.39006	4.75066	7.35176	8.48682	7.16167	7.92877	7.36439	10.8325	5.35621	5.69899	9.22076	6.93307	8.36865
P271xF162.1	H	9.18602	8.85604	8.36538	9.6088	7.81292	8.9571	7.32216	8.00427	7.034	7.72886	10.0989	6.77226	7.07951	8.16534	6.72994	6.09833	8.70386	7.77337	12.6203	12.6944	10.5221	9.41695	8.54893	8.47143	7.49101	8.097	7.87167	8.44804	7.97855	10.0645	7.21583	9.42522	11.7988	10.6343	9.58999	8.17546	8.98327	8.09473	6.15723	7.55682	6.11568	8.18466	11.3204	5.86123	6.15876	9.61349	7.64838	9.01269
P235xF159	H	8.7785	7.72443	6.16439	8.74136	7.1355	8.72009	7.74042	7.56185	6.67151	6.28821	5.19617	7.35597	5.9946	7.36122	5.93985	6.39767	7.73222	6.93554	12.1263	12.2817	9.18349	4.44903	7.89279	8.29567	6.80609	7.37122	5.92787	8.34684	6.83751	9.78933	6.92412	8.35626	11.7608	10.4149	9.68678	6.43591	6.67196	7.81756	8.61943	6.9276	7.87133	7.51223	11.056	6.42462	6.15313	7.67022	7.00207	8.41618
P235xF159.1	H	9.56849	8.88927	8.75205	9.71921	7.96484	8.9497	7.8041	7.87277	6.78857	7.54093	7.41773	7.70817	7.10361	8.22369	5.90052	6.65787	8.04568	7.84465	13.2064	12.5208	9.61389	8.48478	8.70945	8.4181	7.48116	8.14783	7.83232	8.26945	7.559	10.3573	7.39838	9.4538	11.6787	10.4571	9.79497	8.08217	7.47857	7.6731	7.24664	7.55967	6.82392	7.91849	11.0031	5.98848	6.03141	7.77885	7.54937	8.46849
P135xF160	H	8.34602	7.62881	6.3082	8.61579	6.98308	8.53144	7.651	7.63293	6.8417	6.33061	7.10693	7.20103	5.97799	7.47111	6.72532	6.72297	7.70071	6.95959	12.1743	12.449	9.49309	4.65434	7.89014	8.29823	6.75089	7.29382	5.94004	7.95444	6.90988	10.14	7.20139	8.28497	12.2718	10.374	9.98634	6.6013	4.6095	7.72002	8.7794	7.14309	7.73544	7.86069	11.4758	6.87375	6.3582	9.67204	7.01952	8.55116
P135xF160.1	H	9.35445	9.00133	8.80996	9.82575	8.03399	9.22453	8.09764	8.24796	7.15178	8.09933	9.38203	7.52417	7.20829	8.37664	6.80795	7.35379	8.34533	7.96775	12.9126	12.8227	10.3592	9.23704	8.80202	8.7005	7.55179	8.36316	7.94031	8.32782	7.81219	10.7409	7.6971	9.57165	12.3828	10.4563	10.3329	8.14848	9.22687	8.01781	6.85692	7.80193	6.78315	8.13745	11.5962	7.02398	6.45916	10.1499	7.58833	8.74683
P271xF161	H	8.23177	4.20513	5.35294	8.06761	6.80545	7.945	7.57799	6.99169	6.26888	6.10216	6.01965	6.96648	5.25248	7.56834	5.80686	5.64539	7.48613	6.12094	12.1111	12.1681	8.94017	7.4403	7.84373	8.61741	6.41325	7.30339	6.52305	8.13792	6.4093	9.54593	6.87185	6.98123	11.5995	10.3839	9.435	6.80744	4.53239	7.64484	10.1495	6.88477	7.97114	7.67809	10.8941	6.1748	6.42907	9.5894	5.73261	8.38204
P271xF161.1	H	9.08706	8.40929	7.86373	9.18331	7.58022	8.67706	6.86053	7.52133	6.52809	7.44257	6.57116	7.64275	8.03359	8.67972	6.40856	5.74195	7.95116	7.83496	12.7155	12.2524	9.23314	8.13745	8.67519	8.6306	7.32044	8.01154	7.53814	7.93519	7.32818	9.45588	7.31783	9.07674	11.7564	10.6062	9.11344	7.88496	5.55371	7.48584	6.98552	7.33509	8.10045	7.6194	10.6838	5.81418	6.00958	9.39157	7.20803	8.48532
P261xF160	H	8.78678	7.68053	6.30095	8.68055	7.04692	8.60801	7.70278	7.54777	6.33012	6.23071	7.08427	7.22503	5.64623	7.25196	6.64974	6.52095	7.77576	6.79202	12.1058	12.2998	9.36763	4.45028	7.85975	8.39295	6.86336	7.42958	5.59311	8.05352	7.32053	9.91476	6.75128	8.29116	11.8103	10.3476	10.4058	6.76128	7.15262	7.74833	9.01414	7.169	7.57104	7.80477	11.245	5.56895	6.07653	10.3498	6.87727	8.48046
P261xF160.1	H	9.05377	8.8434	8.65625	9.77164	8.05987	8.90215	7.94508	7.60234	6.75232	7.82512	9.67257	7.20193	7.33408	8.21399	5.76303	6.95325	8.50659	7.92585	12.6825	12.4782	10.3072	9.1971	8.79362	8.86194	7.61063	8.16771	8.02239	8.03934	7.72855	10.038	7.13901	9.65145	11.6594	10.4259	10.5965	8.34665	8.95383	7.59279	5.92098	7.78281	6.58541	7.86467	11.3503	5.70515	5.95262	10.5635	7.66346	8.79415
P245xF162	H	8.84133	7.57071	6.25865	8.56804	6.99697	8.31619	7.54615	7.12449	6.02037	6.38215	4.67237	7.20831	6.38225	7.65245	5.89006	5.66845	6.77039	7.00656	12.1487	11.7567	8.74571	7.3257	7.79287	8.42576	6.74287	7.13771	5.31238	7.42653	6.32629	9.19852	7.0184	8.15415	11.4756	10.157	9.09265	6.52471	6.10723	7.27001	8.41126	6.85491	8.04057	7.38613	10.6434	5.60248	5.69375	10.0537	6.85777	8.49817
P245xF162.1	H	9.11456	8.74353	8.28807	9.40995	7.74089	8.71413	8.21862	7.74808	6.70512	7.70023	7.72668	7.46823	7.15112	8.14643	6.17756	6.35147	7.86274	7.75535	12.8158	12.4661	9.72492	8.58096	8.73235	8.59819	7.31161	8.0743	7.55145	8.19796	7.36505	10.2142	7.30736	9.12464	11.7025	10.4831	9.87972	7.95896	7.71349	7.51763	7.08759	7.33689	7.01171	7.95471	11.0947	5.99722	6.116	10.0586	7.37324	8.80257
P135xF157	H	8.48733	7.61782	5.55591	8.39315	6.86546	7.99824	7.46515	7.2064	6.1187	5.08275	4.94953	7.18918	4.96081	7.56895	5.70645	6.16647	6.99719	6.46517	12.0812	12.1085	8.90727	4.06932	7.86349	8.67001	6.55097	7.32459	4.28973	7.88487	6.66284	9.4905	6.73622	8.57986	11.7467	10.4113	9.37848	6.79248	6.40633	7.37927	9.99916	6.98318	7.87732	7.55175	10.9643	5.85696	6.31466	9.28322	5.48976	8.2767
P135xF157.1	H	9.33478	8.54454	8.1766	9.45679	7.77648	8.91462	7.67036	7.54208	6.69299	7.44179	7.13139	7.62431	7.61739	8.3913	6.14857	6.2527	7.9948	7.88309	12.8753	12.3729	9.73802	8.55712	8.76665	8.67803	7.51363	8.21899	7.87712	8.316	7.18741	9.69214	7.71336	9.44402	12.0109	10.7529	9.64328	8.56064	7.06878	7.65908	6.46968	7.68408	9.34686	7.70793	11.0208	6.17898	6.22889	10.4334	7.48309	8.85759
P159xF159	H	8.38059	7.59792	6.9012	8.56315	6.9531	8.70114	7.61853	6.95676	6.36728	6.45655	5.75839	7.34886	6.21059	7.6149	6.086	5.89489	7.10014	6.95417	12.0728	11.8976	8.83192	4.67362	7.89435	8.3543	6.67464	7.08501	5.72828	7.57457	6.79346	8.88298	7.22406	8.23148	11.5463	10.4551	9.31002	6.4509	5.95154	7.36722	8.03105	7.10433	8.35319	7.50989	10.8597	6.08808	6.40348	8.3954	6.95487	8.84714
P159xF159.1	H	9.93157	9.12421	8.60391	9.83222	8.06816	9.22255	8.4082	7.19122	6.82929	7.64245	6.13237	8.2069	8.30884	8.91432	6.20731	6.56118	8.02082	8.17206	12.85	12.2399	8.67048	7.52326	8.88349	9.30034	7.76293	8.21858	7.71657	8.10371	7.5667	9.4852	7.61428	9.4636	11.5902	10.4006	9.60953	8.58402	7.35576	7.39475	7.30687	7.76107	8.42707	7.64764	10.7934	5.92033	5.80544	8.09188	7.47133	8.61334
P159xF162	H	7.79818	7.41282	4.8735	8.01913	6.86436	7.67569	5.90904	7.38935	5.97333	5.81846	5.61297	6.97516	4.06073	7.42448	5.87375	6.07434	7.45755	6.08238	12.6248	12.31	9.18196	4.16067	7.97653	8.64169	6.42184	7.27471	6.65637	7.5178	7.11304	10.4305	7.16137	6.86088	11.8757	10.4248	9.12072	6.73448	4.86089	7.32246	10.6297	6.99635	7.87747	7.6315	11.3024	6.52621	6.62805	8.50311	5.69424	8.97995
P159xF162.1	H	8.6917	8.89107	8.54424	9.53023	7.85435	8.7771	7.43049	7.71295	6.75349	7.57847	5.96699	7.9569	6.95009	8.171	6.26802	6.26871	8.19004	7.71795	12.752	12.3314	8.7032	7.51559	8.60606	8.29617	7.43958	7.94753	7.54537	8.04133	7.42891	10.4558	7.45035	9.12623	11.6579	10.2613	9.06088	7.76226	4.93731	7.27691	7.58965	7.60398	7.61668	7.53566	10.9553	5.89016	5.38424	8.1661	7.23494	8.89444
P245xF161	H	8.73602	7.39079	5.70415	8.56765	6.87614	8.25525	7.46445	6.68868	5.87121	6.33321	5.07655	7.22405	5.53497	7.24267	5.65915	5.47127	6.74415	6.86152	11.6569	11.6469	8.5886	4.56569	7.9223	8.50155	6.90515	7.3049	5.6344	7.95298	6.55896	9.08453	6.93281	8.35707	11.3153	10.3371	8.91123	6.18424	5.36117	7.57442	8.25458	7.08385	7.80403	7.7085	10.6024	5.76991	6.1841	9.7587	6.92016	8.62512
P245xF161.1	H	9.29546	8.60817	8.27786	9.67584	7.89106	8.75153	7.82432	7.14832	6.71765	7.75454	7.2375	7.58402	7.02992	8.1072	6.22723	6.15505	7.27826	7.86898	12.3666	12.1265	9.41439	8.31604	8.69219	8.53895	7.45336	8.20537	7.84207	8.14773	7.15309	9.24166	7.25546	9.45352	11.4164	10.4819	9.286	7.90851	6.92345	7.51366	6.54451	7.58739	6.61064	7.83375	10.7496	5.46903	6.07188	10.1616	7.56622	8.70357
P159xF169	H	8.42534	7.47885	6.099	8.55027	6.9402	8.51993	7.52666	7.86035	6.43539	6.22749	5.3647	7.17442	5.57807	7.31632	6.5543	6.46634	7.96538	6.7714	12.1919	12.5627	9.70742	8.36234	7.76766	8.41026	6.87561	7.40017	5.9569	8.34106	7.40825	10.2919	7.03117	8.48567	12.1375	10.3285	10.6555	6.89292	7.74616	7.86615	9.31125	7.45237	7.66249	7.29343	11.8631	6.29964	6.20439	9.51028	7.07612	9.00679
P159xF169.1	H	8.74248	8.73638	8.60798	9.60067	7.84362	8.77581	7.78666	8.03023	6.80331	7.87414	9.06492	7.2183	7.03821	8.17913	6.28535	6.65859	8.6067	7.78177	12.6504	12.5557	9.89368	8.73048	8.63805	8.49893	7.29798	8.09492	7.80531	7.95892	7.91996	10.6091	7.18982	9.40172	11.912	10.2845	10.0741	7.87	9.1411	7.44721	6.55613	7.79305	6.40131	7.44134	11.4161	5.80829	5.71227	9.14286	7.53177	8.91811
P135xF159	H	8.66385	7.54188	5.60476	8.57742	6.81912	8.75361	7.72582	7.70731	6.62563	6.20744	7.0563	7.25018	5.67934	7.4065	6.48795	6.54995	7.73985	6.80855	11.9202	12.4428	9.50771	5.17122	7.88601	8.47951	6.91249	7.24421	6.02545	8.23293	7.07705	10.2082	7.15055	8.49401	12.1769	10.4461	10.4484	6.69483	7.17362	8.06283	8.95307	7.20715	8.11515	7.78699	11.6246	6.62967	6.62935	10.6528	7.11644	8.79073
P135xF159.1	H	9.06777	8.5696	8.62662	9.73627	7.98981	9.06451	8.14363	7.6758	6.70391	7.72215	6.71386	7.91019	7.31731	8.41631	5.91766	6.47048	7.75832	7.87487	13.0216	12.3796	9.41129	8.24289	8.8359	8.64989	7.72167	8.04318	7.76793	7.6686	7.70845	9.9167	7.39723	9.56021	11.763	10.4268	10.5165	8.44956	6.44784	7.24878	7.23569	7.72508	7.43623	7.62174	11.063	6.33353	6.00903	9.86775	7.46484	8.56868
P135xF159.2	H	9.05214	7.5251	7.67467	8.78386	7.2046	9.02229	7.73464	7.44694	7.01572	6.88784	4.85679	7.21398	6.6107	7.84344	5.43185	6.41976	7.77984	7.29694	11.8493	12.0737	8.73668	7.62981	8.07751	9.66266	6.91244	6.91849	6.86539	6.95351	6.69134	9.42557	7.68669	8.75988	11.7095	10.5365	10.8468	7.4549	6.73912	7.38565	7.37044	7.1379	8.24616	7.08024	11.0933	6.64628	5.80513	10.8117	6.8927	8.76087
P135xF159.3	H	8.98621	7.14428	7.44447	8.71918	7.1097	8.81644	7.53872	7.83206	6.7102	7.25653	7.64392	7.00272	5.94837	7.67363	5.57537	6.99988	8.39183	7.30498	12.3835	12.5971	9.79087	8.74338	7.99184	9.95705	6.9741	6.9295	7.0833	7.52026	7.11051	10.4154	7.98241	8.87947	12.1403	10.6587	10.9894	7.55894	6.9201	7.73877	6.89565	7.16601	6.52372	7.77192	11.6416	6.34185	6.46207	10.231	7.7465	8.84432
P223xF159	H	9.06617	7.42557	6.01756	8.52928	6.85908	8.58756	7.5746	7.52365	6.48651	5.9962	6.91714	7.34456	5.31337	7.26116	6.28724	6.97144	7.83849	6.78937	11.9072	12.2291	9.34238	4.25935	7.73915	8.33145	6.78135	7.18852	6.12019	8.22468	6.98085	9.88556	6.96545	8.3546	11.9644	10.4189	9.9348	6.55843	7.04396	7.7785	8.68186	7.20504	7.83443	7.64578	11.3682	6.36253	6.27502	10.178	7.0132	8.73127
P223xF159.1	H	9.52394	8.7185	8.30347	9.65013	7.92333	9.30631	8.43681	8.01963	7.01392	7.65294	8.53694	7.62103	7.71812	8.49422	6.21566	7.33662	8.5579	7.86903	12.9365	12.5166	10.0924	8.96958	8.6993	8.57226	7.48766	8.16225	7.84962	8.2682	7.34437	10.1274	7.46782	9.39387	12.1212	10.6646	9.94154	8.14832	7.92813	7.63378	7.1742	7.51812	7.6497	8.04609	11.2428	6.40307	6.25674	10.0164	7.52345	8.80633
P271xF159	H	8.74917	7.50915	5.82494	8.66649	7.00476	8.66569	7.5156	7.45876	6.78073	6.15121	5.33542	7.25454	6.31014	7.60173	6.96877	5.88618	7.45597	6.88996	12.2516	11.9972	9.03039	7.61643	7.90173	8.5071	6.78437	7.38428	5.84485	8.38932	6.81142	9.22503	7.20775	8.43122	11.8145	10.7512	9.95843	6.52908	6.13756	8.20638	8.70443	7.32739	8.47163	7.83047	11.0674	6.67888	6.64442	10.0252	7.10746	8.97176
P271xF159.1	H	9.40742	8.47415	8.05542	9.38909	7.8027	9.04754	6.9098	8.18132	6.98913	7.42518	7.04207	7.59078	7.18505	8.37711	6.65803	6.7036	8.40459	7.79302	13.4085	12.588	10.0957	8.97006	8.70184	8.61815	7.62795	8.1704	7.82146	8.55799	7.55144	9.93991	7.6771	9.33952	12.0954	10.8437	9.91209	8.23258	6.83963	8.03549	7.43255	7.57077	7.44781	8.24982	11.1195	6.29709	6.24164	9.92433	7.42835	8.83319
P235xF162	H	8.43367	7.6237	6.31692	8.6658	6.96926	8.3996	7.90281	7.88363	6.46178	6.07207	5.41217	7.22329	6.53503	7.77503	6.65068	6.11915	7.98579	6.98722	12.1265	12.5746	7.09145	5.21162	7.98305	8.81769	6.68687	7.36228	6.02553	8.00854	7.24238	10.575	7.17453	8.39116	12.2573	10.3944	9.61782	6.3374	4.93379	7.82585	8.93267	7.31473	8.61292	7.85986	11.5394	6.43882	6.55267	7.97352	7.10143	8.7724
P235xF162.1	H	9.03972	8.65884	8.16508	9.58479	7.89398	8.82306	8.04397	8.24142	6.67614	7.34967	6.82306	7.73879	7.68302	8.49473	6.16479	6.77726	8.48875	7.76374	12.78	12.7725	9.17549	7.95607	8.70855	8.58894	7.50053	8.1333	7.58831	8.09301	7.85483	10.8236	7.45586	9.2304	12.2384	10.3175	9.70188	8.08672	5.38785	7.51821	7.66354	7.63811	7.69476	7.84422	11.4732	6.07936	6.05446	7.92926	7.2196	8.63401
P235xF161	H	8.42535	7.49508	5.90212	8.58997	6.95203	8.50269	7.74178	7.64532	6.34786	5.68744	5.46002	7.26621	6.06352	7.49197	5.76593	5.84177	7.71111	6.85252	11.8829	12.3941	6.50393	4.35055	7.7779	8.27993	6.77467	7.30566	5.17583	7.94939	6.99753	10.0935	6.92143	8.24074	11.8232	10.1528	9.68198	6.61048	4.95142	7.51501	9.17813	7.22382	8.23727	7.37442	11.2657	6.1705	6.04488	7.5536	6.79802	8.57304
P235xF161.1	H	8.92824	8.84632	8.33524	9.69721	7.86485	8.82066	7.45226	8.06306	6.60275	7.57619	9.18287	7.25618	6.9008	8.0403	6.35862	6.38763	8.55217	7.78839	13.0581	12.6804	9.56858	8.3783	8.62302	8.4271	7.46755	8.03991	7.85419	8.09213	7.65292	10.5865	7.23076	9.44306	11.6287	10.3373	9.68589	8.03271	8.24757	7.46904	6.45003	7.73289	6.02019	7.89716	11.2049	5.73598	5.89918	7.36004	7.5856	8.58039
P140xF161	H	7.86196	7.49252	5.78283	8.47212	7.0043	8.09908	6.34478	6.94763	6.34223	4.83791	5.59773	7.19584	5.01692	7.62094	6.13216	5.63414	7.05747	6.27679	12.0984	11.893	8.70124	4.61104	7.93663	8.81267	6.7206	7.63087	6.63939	7.5841	6.57837	8.63916	7.22941	8.50837	11.36	10.3697	9.10945	6.81415	4.60361	7.44122	10.1822	7.09738	8.17035	7.45782	10.5198	6.25028	6.35257	8.57979	5.71669	8.45445
P140xF161.1	H	8.96483	8.83764	8.4968	9.77613	7.94169	8.95819	7.42198	6.91387	6.64153	7.58616	8.99743	7.00797	7.16329	8.04849	5.56813	6.04916	8.14874	7.8459	12.6313	12.2027	10.1096	9.03608	8.69977	8.93532	7.46324	8.21301	7.86822	8.16795	7.62861	9.16673	6.92871	9.52055	11.0793	10.5296	9.4603	8.25427	8.33583	7.75207	5.54597	7.62674	6.11911	7.83445	10.6458	5.61338	5.92382	8.77907	7.55149	8.77015
P312xF154	H	8.18279	7.9581	6.07072	8.98783	7.27062	8.61883	7.3281	7.3653	6.30384	6.76138	8.18201	6.99527	5.0252	7.34867	6.80828	5.77302	7.7644	7.195	12.1065	12.2786	9.86251	8.77461	7.87423	8.74792	6.88778	7.69641	7.25858	7.97594	7.06026	9.98925	6.45852	8.9605	11.7387	10.2307	9.57142	6.57424	7.24396	7.47875	6.61606	7.10253	6.16612	7.40624	10.9756	5.79052	5.89136	8.99701	7.14557	8.53337
P312xF154.1	H	8.56534	8.20942	7.82417	9.11996	7.50853	8.61661	6.8744	7.61199	6.21102	7.18912	6.19719	7.23639	7.04776	8.24105	5.70057	6.49932	7.47231	7.61461	12.3173	12.1509	9.04222	8.04121	8.32669	8.19612	7.02564	7.70105	7.04726	7.66708	7.06325	9.98736	7.04756	8.78377	11.6089	10.0921	9.7222	7.67975	5.10473	6.98175	6.92627	7.02826	7.3397	7.47447	10.8027	5.78643	5.88925	8.68681	7.03532	8.35193
P302xF101	H	8.73691	7.95218	6.01546	8.95822	7.20502	8.53623	7.34386	7.21201	6.15314	6.62537	7.51581	6.96556	4.85812	7.18727	5.77407	6.12955	7.52297	6.97823	12.3737	12.0187	9.30138	8.14624	7.75094	8.80427	6.82162	7.59801	7.25854	8.10311	6.6528	9.4079	6.82103	8.89224	11.5459	10.4421	9.00893	6.50924	6.51252	7.20697	6.43786	7.32518	6.32409	7.36789	10.7271	5.76721	5.19505	8.69151	7.02002	8.45518
P302xF101.1	H	9.51899	8.64695	8.5468	9.51377	7.86795	8.89831	8.15781	7.2417	6.35461	7.21424	6.3039	7.75409	5.99	8.04486	5.78216	6.28372	7.86262	7.68239	12.5225	12.2392	9.08558	7.86272	8.66995	8.52946	7.37931	8.02127	7.56079	7.92304	7.32908	9.79914	7.28175	9.32353	11.5682	10.4215	9.24674	7.83696	5.09457	7.26132	6.86029	7.63768	6.4016	7.68612	10.7063	5.68401	5.80246	9.22697	7.38796	8.66417
P330xF151	H	8.19166	8.00375	6.26724	8.96922	7.20309	8.67799	7.10645	6.7411	6.18716	6.58143	7.26643	6.98599	4.59907	7.2451	6.46439	5.8357	7.52257	7.07736	12.1945	11.9259	9.41919	8.29543	7.75349	8.7357	6.9877	7.70153	7.18407	7.47789	6.81794	9.04937	6.60582	8.92373	11.557	10.2476	9.37904	6.49787	6.7095	7.08323	6.0106	7.1394	6.18069	7.17731	10.7531	5.75177	5.62806	8.60917	7.04503	8.61928
P330xF151.1	H	9.58547	8.64658	8.15661	9.44433	7.71986	8.94107	7.97962	7.3495	6.62171	6.61392	5.71333	7.74723	6.19423	8.14073	6.76092	6.45853	7.68121	7.49843	12.485	12.2114	8.72878	7.60472	8.52192	8.37775	7.30788	7.84682	7.37268	8.22279	7.43994	9.64354	7.20752	8.93553	11.8692	10.5588	9.43897	8.08233	4.92731	7.09261	7.15213	7.29265	7.01985	7.62719	10.848	5.63545	5.9898	8.37536	7.02282	8.64409
P272xF154	H	7.99726	7.77609	6.31576	8.71322	6.8475	8.26571	7.02502	7.28672	6.06336	6.34955	7.62399	6.81022	4.95209	6.91632	6.39145	6.40799	7.52471	6.67559	11.9274	11.9543	9.24934	8.16419	7.64743	8.43504	6.90687	7.42913	6.9912	7.09048	6.89468	9.35042	6.30114	8.69383	11.5326	10.1876	9.38465	6.25778	6.50003	7.31704	6.35621	7.17048	5.80366	7.30753	10.9062	6.02616	5.87837	9.73168	6.9005	8.48593
P272xF154.1	H	9.70137	8.51526	8.2365	9.43714	7.67382	8.72944	8.37891	7.32012	6.43175	7.03183	5.8631	7.6845	6.83619	8.18074	6.11403	6.49827	7.39311	7.56582	12.4568	12.0896	8.66033	7.45396	8.52924	8.44235	7.22346	7.792	7.35913	7.55621	7.27308	9.59704	7.08001	8.92877	11.4938	10.3148	9.59889	7.92828	6.71066	7.2743	7.16255	7.33432	7.27084	7.56827	10.703	5.64023	6.19598	9.57933	7.09243	8.47109
P290xF101	H	8.14667	7.82826	5.37102	8.87584	7.13772	8.55997	7.29058	7.26484	6.43871	6.53729	7.74173	7.28301	5.10405	7.14536	5.91457	6.58115	7.72496	6.97009	11.9363	12.2527	9.52022	8.41451	7.7537	8.67941	6.9531	7.50516	7.15469	7.48117	7.03374	9.66912	6.74512	8.87999	11.8244	10.2451	9.94227	6.69849	6.68912	7.3226	6.4934	7.2588	5.91317	7.57721	11.1253	6.02353	5.73863	9.73975	7.07509	8.62218
P290xF101.1	H	9.73018	8.66508	8.449	9.47204	7.69033	8.81145	8.18169	7.36156	6.35746	7.28349	7.36088	7.49202	6.26017	7.94593	5.51999	6.60675	7.84988	7.6546	12.6159	12.4043	9.60417	8.47514	8.59767	8.52951	7.35715	8.00333	7.64848	8.01417	7.51914	9.6983	7.08866	9.23539	11.7861	10.2691	9.75092	7.98303	6.55413	7.36471	6.72382	7.3116	6.48525	7.88721	10.9733	6.13284	6.01556	9.5241	7.36409	8.78802
P272xF099	H	8.17964	7.89058	5.79438	8.85661	7.05072	8.46974	7.12143	7.50682	6.31233	6.58658	7.88217	6.9641	4.95357	7.15635	6.43449	6.76033	7.93777	6.96246	12.104	12.2787	9.65393	8.55135	7.68421	8.61373	6.97987	7.56519	7.22285	7.52665	6.89139	9.6093	6.67617	8.79753	11.6903	10.493	10.1686	6.61083	7.79943	7.71578	6.36911	7.30723	6.07118	7.41834	11.1946	6.45229	6.00261	9.51464	7.0637	8.49017
P272xF099.1	H	9.54298	8.50974	8.21444	9.33454	7.69213	8.78979	8.43364	7.73053	6.34842	7.27639	6.76221	7.8345	6.67777	8.16521	5.5601	6.86118	8.03675	7.55163	12.4679	12.3367	9.34136	8.21439	8.57523	8.34691	7.30536	7.89948	7.47536	7.88523	7.32505	9.68546	7.29262	8.9767	11.7548	10.4622	9.74349	7.76281	6.64502	7.41042	7.12515	7.3149	7.09224	7.69793	10.9768	6.10377	6.07575	9.49425	7.28382	8.41645
P299xF154	H	7.87524	7.64796	6.00469	8.77397	7.07978	8.31063	7.19818	7.19594	6.19106	6.65134	7.26969	6.97508	4.75786	7.03927	6.08835	5.67825	7.29363	6.82711	12.0353	11.8829	8.76468	7.59178	7.69369	8.49934	6.73457	7.48597	7.04173	7.50037	6.73646	9.49408	6.50254	8.75583	11.4538	10.3672	9.17452	6.58504	5.73296	7.31134	6.52883	7.19498	6.09453	7.21955	10.7137	6.52504	4.98468	7.9557	7.094	8.65353
P299xF154.1	H	8.60223	8.25751	7.51865	9.2348	7.63291	8.81695	7.1161	7.9079	6.48252	6.92338	5.47193	7.66697	5.88466	7.93786	5.46344	6.41499	7.65698	7.40635	12.4101	12.1545	8.36383	7.16746	8.39335	8.16979	7.13843	7.77797	7.28019	8.18092	7.0361	9.83856	7.46875	8.88779	11.6103	10.6162	9.58243	7.99031	6.72473	7.25542	7.44895	7.16806	6.70414	7.79269	10.797	6.19611	5.938	8.31154	7.22238	8.70087
P312xF151	H	8.14773	7.80106	6.208	8.8763	7.15477	8.43904	7.49147	6.78622	6.21569	6.55308	6.34168	7.29898	5.25275	7.15952	6.39503	5.43287	7.19466	6.96928	11.882	11.8875	9.44313	8.34118	7.74438	8.67547	6.87503	7.49577	7.20815	7.96565	6.45898	9.34311	6.5519	8.82561	11.5196	10.483	8.90685	6.2085	6.17935	7.47092	6.22713	7.21274	6.40074	7.36594	10.6682	5.73638	5.61635	8.12568	6.907	8.69243
P312xF151.1	H	9.51559	8.37103	6.67422	9.33103	7.6618	8.82025	8.12274	6.51596	6.47426	7.04841	5.98333	7.84226	6.93124	8.2541	6.00728	5.76084	7.11005	7.56977	12.5004	11.9263	7.4417	5.87582	8.33029	7.72965	7.06051	7.64642	6.93527	7.72225	6.72814	9.46076	7.2964	8.81152	11.4348	10.229	8.77529	7.51012	5.70319	7.09271	7.12231	7.18056	7.73616	7.41659	10.3806	5.52411	6.19749	7.72903	7.19308	8.49054
P302xF151	H	8.283	7.76417	5.97393	8.74093	6.97682	8.24525	7.16945	6.55239	5.93937	6.30409	7.07262	7.0594	4.8058	7.02697	6.44145	5.55795	7.29683	6.83795	11.752	11.6711	9.27769	8.17413	7.59567	8.58958	6.83866	7.46538	7.08098	7.43662	6.22865	9.28123	6.74149	8.69876	11.3451	10.6432	9.17743	6.64382	6.83188	7.10297	5.70696	7.15138	5.96335	6.93602	10.506	6.21252	4.92979	8.47736	7.00967	8.53996
P302xF151.1	H	9.98558	8.20751	8.04248	9.35822	7.67952	8.74911	8.15211	7.0142	6.41599	7.12937	7.00856	7.48328	6.47455	7.95093	5.56895	6.12389	7.55946	7.54692	12.2868	12.0073	9.45669	8.34514	8.51014	8.40408	7.32467	7.71932	7.67442	8.17057	7.2412	9.52179	7.14338	9.17515	11.6258	10.7283	9.13864	7.92441	6.44131	6.95385	6.43052	7.48573	6.54889	7.30556	10.5906	5.64319	5.53664	8.05984	7.35921	8.66133
P302xF099	H	8.41547	7.69174	6.07369	8.80163	7.15286	8.56152	7.40969	7.47617	6.33242	6.60815	7.58004	6.9156	5.87311	6.99202	5.36131	6.35322	7.77969	6.89434	12.3221	12.0168	9.37584	8.28981	7.70921	8.64595	6.71876	7.50935	7.06428	8.23904	6.32619	9.68555	6.97788	8.69367	11.6061	10.7484	9.44118	6.29631	7.33677	7.45168	6.61	7.07502	5.68789	7.37157	10.7999	6.57144	5.6023	8.9354	6.95212	8.53535
P302xF099.1	H	9.61996	8.04833	8.15191	9.05207	7.47601	8.80483	7.99145	7.41202	6.67922	6.78397	6.2908	7.44802	5.44334	7.7802	5.27133	6.17773	7.62716	7.37261	12.5721	11.9906	8.42398	7.14522	8.28491	7.74745	7.11642	7.46849	7.0858	8.18414	6.8925	9.58686	7.55914	8.76247	11.5203	10.6767	8.95983	7.76407	5.87813	7.34487	7.26914	7.10203	6.81833	7.34773	10.5189	6.08779	6.26958	8.17321	7.09895	8.65855
P330xF099	H	8.24314	7.75533	6.15839	8.71117	6.98012	8.43008	7.45371	7.54336	6.32085	6.62367	6.82666	7.15751	4.52084	7.09083	5.92217	6.60635	7.80485	6.85552	11.9724	12.2742	9.12122	7.95586	7.63678	8.53793	6.68196	7.54012	6.9857	7.50352	6.88717	10.2497	6.61651	8.62811	11.7926	10.1631	10.1505	6.45746	6.2009	7.51052	6.91854	7.14892	5.7166	7.37119	11.2655	5.81976	5.97681	8.93121	6.95056	8.3266
P330xF099.1	H	8.89138	7.91997	7.68222	8.89898	7.33495	8.62417	7.88909	7.93657	6.31726	6.97275	7.79449	7.34349	6.75401	7.95591	6.0521	6.9694	8.06987	7.40379	12.7226	12.5409	8.59572	7.2441	8.2056	7.50365	6.71733	7.41657	6.73539	7.48368	7.3137	10.2588	7.43472	8.53561	12.0166	10.2865	10.0567	7.56881	7.68402	7.12252	7.78116	7.0484	7.45431	7.49585	11.3457	6.01298	6.21059	8.73161	7.03401	8.4176
P290xF104	H	8.29265	7.66252	5.96059	8.73916	7.03414	8.50331	7.84119	7.43514	6.53585	6.17266	6.71475	7.29019	4.5738	7.0388	6.61041	6.42311	8.00769	6.81145	11.8411	12.1747	9.28167	8.159	7.66075	8.7883	6.86111	7.51947	6.96672	7.51584	7.04581	9.52357	6.80974	8.7144	11.8924	10.4335	10.1471	6.70678	6.52837	7.59136	6.99335	7.2588	5.96235	7.71407	11.2666	6.42414	6.09049	9.55066	7.06133	8.7129
P290xF104.1	H	8.54201	8.49149	8.23407	9.33056	7.68396	8.69181	7.0935	7.66852	6.4456	6.86677	5.73593	7.58202	6.43875	8.00553	5.62287	6.50073	8.15476	7.51904	12.2593	12.3687	9.07189	7.89309	8.53292	8.43829	7.3613	7.88985	7.46473	7.83672	7.76378	10.0528	7.15327	9.04603	11.9565	10.2176	9.74748	8.0513	4.83048	7.37706	7.35751	7.39148	6.38593	7.72714	11.0179	5.6353	5.80187	9.62667	7.14962	8.70541
P272xF145	H	8.05073	7.72544	6.12141	8.81316	7.05844	8.59187	7.33295	7.46175	6.29389	6.79258	7.31329	7.25119	4.97184	7.09974	6.00017	6.34589	8.20087	6.94615	11.9929	12.2203	9.46661	8.34659	7.68935	8.53268	6.80458	7.45259	7.08192	7.92692	7.06473	9.59869	6.57533	8.7614	11.6988	10.3535	10.0298	6.41035	6.66967	7.65482	6.81717	7.07857	6.07232	7.62186	11.1571	6.6667	5.69408	9.67432	7.11926	8.46509
P272xF145.1	H	9.60445	8.48298	7.9511	9.45217	7.70515	8.93667	8.16844	7.8036	6.52527	7.37699	7.5028	7.50443	6.50318	8.05939	5.78441	6.80674	8.33563	7.60821	12.8496	12.509	9.55668	8.39478	8.60493	8.39545	7.36576	7.97637	7.6783	7.77443	7.65613	9.96399	7.15301	9.23114	11.7787	10.4802	9.65091	7.57116	6.47418	7.53333	7.05675	7.48302	6.47199	7.82197	11.1516	5.88156	6.24058	9.21444	7.26997	8.5569
P291xF101	H	8.75144	7.7669	5.90857	8.72524	7.01276	8.5841	7.34975	7.14776	6.13325	6.63719	6.65392	7.00084	5.22341	7.14582	6.05682	6.51712	7.72264	6.93513	12.4376	12.1859	9.1838	8.07663	7.77392	8.76961	6.76674	7.49769	6.9719	8.26347	6.81412	9.29584	6.6601	8.75306	11.6239	10.3289	9.83497	6.61635	5.53095	7.60942	6.51881	7.05687	6.26996	7.81226	11.0657	6.41594	5.94441	7.67867	7.12737	8.58433
P291xF101.1	H	9.73315	8.43691	7.56316	9.08409	7.46045	8.87142	8.15456	8.00306	6.64678	7.43317	8.45335	7.15863	6.60326	8.00109	6.39783	6.89485	8.3181	7.64199	12.944	12.7169	10.1194	9.03838	8.60732	8.54514	7.04844	7.96509	7.48171	8.33717	7.65347	10.0386	7.42281	8.97872	12.1086	10.4807	9.97695	7.96226	7.76029	7.29196	6.92791	7.33278	6.73978	8.22121	11.4094	6.00517	6.37634	8.00033	7.31398	8.86903
P291xF151	H	8.044	7.86214	6.15015	8.79511	7.06627	8.48724	7.39848	6.37179	5.92135	6.50673	6.69372	7.07403	4.65353	7.21538	6.17345	5.45003	7.3163	6.99765	11.9446	11.6632	9.3889	8.29208	7.7069	8.58213	6.90521	7.58299	6.95134	8.45594	6.45285	9.1029	6.51836	8.7492	11.5128	10.7658	8.96954	6.04638	6.38611	7.43778	5.55676	6.94403	6.36198	7.36899	10.4673	6.19172	5.73741	7.83182	7.03636	8.81485
P291xF151.1	H	10.0416	8.36098	8.25036	9.49644	7.80993	8.98236	8.11887	6.40222	6.52445	6.74502	6.11064	8.03063	7.60572	8.66312	6.20427	5.77985	7.21168	7.84934	12.7529	11.9301	8.73268	5.9187	8.57245	8.27523	7.45021	7.91291	7.04335	7.95253	7.20139	9.28474	7.27907	8.99594	11.6146	10.3951	8.54601	8.2378	5.16631	6.99636	6.97414	7.39678	8.16752	7.56222	10.426	5.50753	6.03918	7.3929	7.12487	8.78045
P312xF145	H	8.24534	7.68143	5.86758	8.71999	7.06431	8.53837	7.46003	7.64218	5.91216	6.80203	6.36105	7.31498	4.88495	7.07726	5.82403	6.23583	8.16757	6.92274	11.9176	12.3666	9.26608	8.14258	7.66633	8.56319	6.86712	7.57588	7.00373	8.1196	7.0148	10.2476	6.51774	8.70638	11.7083	10.1874	10.1069	6.83871	5.78106	7.65342	7.13976	7.21271	6.07332	7.55594	11.2389	6.19821	5.81599	8.24616	7.04905	8.21444
P312xF145.1	H	8.74097	8.72538	8.5236	9.43757	7.73892	8.65256	7.38279	7.67732	6.3252	7.1718	7.37901	7.48967	6.55302	7.92125	5.43266	6.64559	8.03929	7.56729	12.8671	12.6063	9.6928	8.49996	8.54785	7.99065	7.3545	8.04276	7.64898	7.57926	7.4845	10.4648	7.10291	9.27946	11.6596	10.0331	9.80734	7.82377	6.83959	7.12427	6.65574	7.38703	6.50338	7.63747	11.0887	5.94365	5.51127	8.05727	7.36007	8.27491
P330xF145	H	8.06547	7.77563	5.7337	8.74727	7.10399	8.66233	7.4898	7.36171	6.37196	6.64062	6.73728	6.99834	4.77193	7.00492	5.89982	5.7772	8.07185	6.86517	12.4868	12.2177	9.19368	8.03471	7.73059	8.70697	6.76532	7.55184	6.9999	8.25406	7.05484	9.81809	6.70461	8.74181	11.6161	10.4571	9.85917	6.21188	5.81845	7.52204	6.79548	7.1284	6.11385	7.50747	11.1114	6.12003	5.50558	8.91229	7.05607	8.45009
P330xF145.1	H	9.16712	8.54028	8.38658	9.37025	7.65624	8.744	8.06521	7.90499	6.48146	7.1788	7.44313	7.44021	6.47641	7.969	5.76298	6.40004	8.06253	7.56384	12.2473	12.4712	9.52158	8.3564	8.45192	8.56183	7.27667	7.78807	7.54323	7.74322	7.79831	10.3561	6.84056	9.13438	11.8426	10.0423	9.81863	7.76609	6.37748	7.33364	7.10036	7.51649	6.55607	7.70352	11.1545	5.64725	5.65997	8.4183	7.35762	8.47803
P290xF151	H	8.49207	7.97293	6.33101	8.88316	7.09909	8.68353	7.54726	6.94417	6.64781	6.59224	6.32541	7.3544	5.15953	7.26126	6.56307	6.44634	7.27811	7.00186	12.034	11.7927	8.8995	7.72401	7.80597	8.86343	6.97627	7.70716	7.06782	7.98675	6.39438	9.15659	6.70046	8.80865	11.8031	10.4144	9.6625	6.57569	5.32864	7.6215	6.56675	7.2984	6.37685	7.26408	10.8035	6.87042	5.99194	10.6015	7.03578	8.67223
P290xF151.1	H	9.47004	8.1101	7.80332	8.96813	7.3404	8.94903	8.14794	7.68461	7.13322	6.54168	5.9436	7.48005	6.24862	7.85452	6.11153	7.00609	7.98082	7.4787	12.6401	12.3792	8.32145	7.18328	8.34095	8.07736	7.06207	7.80543	7.04914	8.12783	7.15576	9.8507	7.72487	8.86743	12.2863	10.6207	10.1247	7.91041	5.68101	7.62886	7.59149	7.2528	7.34133	7.84584	11.2306	6.33319	6.48307	10.5292	7.1439	9.02116
P290xF154	H	8.71832	7.76866	5.84355	8.64402	6.90882	8.54652	7.31966	6.69002	6.15995	6.1212	6.01642	6.98531	4.62688	7.08802	5.79807	6.17328	7.56023	6.84409	12.0403	11.832	8.94866	7.87353	7.58176	8.82137	6.61015	7.48961	6.85634	8.34651	6.57147	9.317	6.55178	8.59919	11.4123	10.4539	9.76153	6.25754	5.12206	7.65564	6.19569	6.87562	6.09738	7.33611	10.7033	6.28988	5.94104	9.92598	6.84609	8.81895
P290xF154.1	H	9.94955	8.66935	8.39179	9.45411	7.79177	8.94179	8.40527	7.561	6.62413	7.30778	6.84604	7.64625	6.38552	8.03918	6.15152	6.82933	8.08356	7.61619	12.5841	12.3934	9.58021	8.4462	8.56793	8.43991	7.42154	8.00839	7.57898	8.01842	7.69985	9.92045	7.28092	9.19308	11.804	10.6131	9.64535	7.97286	5.66113	7.48584	7.00803	7.60417	6.69321	7.90303	10.9435	6.14484	6.24008	10.1467	7.36888	8.95128
P302xF154	H	8.36835	7.65463	6.00293	8.76852	6.99791	8.38887	7.43163	7.09989	6.101	6.46256	5.95996	7.18747	4.69364	6.94846	5.72756	5.86686	7.22936	6.83439	12.1359	11.7121	8.71105	7.54773	7.58627	8.54173	6.90088	7.5074	6.81516	8.17119	6.45603	9.36047	6.7971	8.6584	11.4466	10.5254	9.17194	6.29494	4.73376	7.18641	6.83665	7.08256	6.09545	7.01997	10.5558	6.24125	5.36163	8.87519	7.0103	8.52205
P302xF154.1	H	9.16318	8.39378	7.7229	8.86379	7.23913	8.80907	8.10917	7.58829	6.72331	7.49431	9.01546	6.61346	6.1889	7.87379	6.06608	6.34829	8.22368	7.46892	12.086	12.1328	10.1116	9.05623	8.44845	8.27999	6.70985	7.88392	7.0643	8.25321	7.18121	9.78644	6.96287	8.62889	11.4654	10.9233	9.04536	7.65586	7.90227	7.40417	6.31798	6.77703	6.34659	7.67586	10.6685	5.97558	5.89544	9.3804	7.09779	8.99227
P272xF047	H	8.90693	7.81342	6.12321	8.81093	7.02995	8.6707	7.43786	7.39567	6.38635	6.32862	5.94611	7.34567	4.72343	7.10986	5.6642	6.46131	7.66952	6.8901	12.0997	11.9487	9.1781	8.09098	7.70157	9.03561	6.95732	7.5376	6.77979	8.21123	6.71569	9.23187	6.71344	8.71354	11.8023	10.597	9.35329	6.5818	5.62815	7.68663	6.85865	7.27185	6.31129	7.39102	10.8147	6.37773	6.26496	9.649	6.97835	8.5611
P272xF047.1	H	9.35449	8.36179	7.71998	9.34193	7.66237	9.05982	8.02393	7.76653	6.93826	6.92811	6.10264	7.68582	7.69974	8.52247	6.16663	6.87776	8.00327	7.74304	12.9885	12.2454	8.73845	7.65914	8.43596	7.77414	7.08982	7.66923	7.22219	7.99759	7.35038	9.45446	7.59735	8.9282	12.0104	10.6392	9.67988	7.93532	5.66401	7.74568	7.52475	7.1634	8.21666	7.96089	10.9287	6.11113	6.31574	10.1618	7.21976	8.71753
P284xF104	H	8.01306	7.62255	6.2406	8.60866	6.89272	8.24399	7.15389	7.04101	6.18757	6.29267	6.18748	6.77467	4.94708	7.03527	5.86811	6.06202	7.54017	6.67026	11.9386	11.8625	9.03817	7.91858	7.48664	8.36497	6.64899	7.45351	6.75124	7.94033	6.29478	8.89704	6.57027	8.5123	11.3275	10.327	9.9043	6.47599	5.58999	7.41361	6.52583	6.9947	5.9289	7.46843	10.8472	6.37714	5.63047	9.75086	6.83795	8.29586
P284xF104.1	H	10.0043	8.35638	7.86486	9.38867	7.71526	8.98348	8.22909	7.68139	6.44677	6.75454	5.53383	7.75645	6.75138	8.08203	6.37353	6.54761	8.01473	7.46237	12.5754	12.3305	8.48975	7.23936	8.36682	8.12779	7.18754	7.70466	7.1947	7.76603	7.4557	9.51798	7.26055	8.92124	11.8313	10.4445	9.55197	7.98219	6.96723	7.16937	7.66913	7.24605	7.54328	7.51962	11.0776	5.60238	6.05403	9.72325	7.17855	8.54341
P299xF101	H	8.46151	7.60891	6.0674	8.73735	7.02359	8.18618	7.35908	7.41156	6.27609	6.76347	5.38241	7.35113	4.71377	6.95099	6.31778	5.56332	7.1191	6.79512	11.928	11.9298	8.21246	6.97872	7.58624	8.5143	6.47843	7.28094	6.72456	7.64198	6.72732	9.41855	6.62113	8.59376	11.5893	10.3135	9.43855	6.45738	4.75264	7.35912	7.0963	6.82389	5.78607	7.47972	10.7903	6.02642	5.71928	8.06698	6.97907	8.39008
P299xF101.1	H	9.97513	8.67052	8.42944	9.41062	7.79486	9.19353	8.0111	8.06767	6.82235	7.08334	6.56954	7.66432	5.40059	8.01909	6.31814	6.56227	7.96687	7.52467	12.5362	12.5735	9.11578	7.86261	8.5606	8.54492	7.32244	7.94177	7.51977	8.20612	7.63065	10.2359	7.63935	9.14158	12.1118	10.6465	10.1718	8.31031	5.29737	7.66068	7.66261	7.57507	6.74016	8.18357	11.1723	6.43778	6.25139	8.36607	7.34697	8.86568
P312xF047	H	8.97283	7.7071	5.95621	8.69319	6.97615	8.22171	7.2086	6.91979	6.09118	6.67995	5.04466	7.0974	5.02387	7.1066	6.01702	5.76199	7.2645	6.82802	11.7172	11.8263	8.81121	7.74099	7.63426	8.73337	6.74497	7.45905	6.80098	7.75917	6.81611	9.42741	6.42823	8.57566	11.4054	10.0689	9.46226	7.05234	5.16427	7.37074	6.48263	6.84773	6.34931	7.31203	10.6442	6.04541	5.72643	8.83117	7.02188	8.22374
P312xF047.1	H	9.95526	8.14083	7.89065	9.22946	7.57444	8.88354	8.27919	7.51243	6.62174	6.81079	6.29241	7.64634	7.60593	8.42042	6.37176	6.52817	7.86512	7.60369	13.0018	12.2522	8.47926	7.39428	8.39233	8.0728	7.16014	7.63123	7.10978	8.00393	7.36123	9.56441	7.35389	8.94038	11.7496	10.5853	9.76285	8.71956	6.55126	7.25225	7.44619	7.35106	7.9184	7.62255	10.8366	5.77748	6.18054	9.38036	7.18308	8.5199
P299xF047	H	8.6494	7.74977	6.16996	8.8239	7.01829	8.36953	7.2838	7.19048	6.45533	6.52736	5.02786	7.31072	4.61696	6.99641	5.91972	5.38415	6.59675	6.84552	11.7007	11.6009	8.49727	7.29911	7.68536	8.40193	6.88849	7.46177	6.9234	8.05519	6.45332	9.13438	6.50665	8.64585	11.4567	10.4668	9.51904	6.4494	5.14341	7.40943	7.01669	7.27348	6.42488	7.44282	10.463	5.83284	6.03093	8.44338	6.94521	8.41415
P299xF047.1	H	9.67896	8.26895	7.86561	9.2072	7.68787	9.09532	8.07184	7.89079	6.77996	6.70777	6.1881	7.63747	6.96169	8.21758	6.54696	6.297	7.76403	7.56565	12.6253	12.2364	8.39218	7.28998	8.40568	7.86995	7.167	7.56095	6.99408	8.25793	7.23406	9.78822	7.49865	8.74128	11.9535	10.9097	10.0716	8.13438	5.71634	7.34404	7.83551	6.98794	7.88182	7.72833	10.9672	6.29036	6.44229	9.00869	7.12323	8.82638
P284xF047	H	7.80982	7.55886	6.04092	8.65523	6.94586	8.20041	7.162	6.97834	6.09745	6.57697	4.93531	7.06372	4.97311	7.05417	5.76349	6.0438	6.81242	6.73018	11.8344	11.7677	8.576	7.34302	7.58101	8.41319	6.71643	7.19982	6.7153	7.34707	6.64295	9.02058	6.75414	8.50467	11.3832	10.3135	9.8994	6.40402	6.69557	7.29449	6.90324	7.20282	6.6007	7.50414	10.7693	5.89596	5.99478	9.58808	6.8735	8.2739
P284xF047.1	H	9.54201	8.24455	7.85031	9.32244	7.65454	8.96738	8.01581	7.57332	6.57685	7.148	6.02764	7.90582	7.5875	8.49553	6.12591	6.69536	7.4847	7.67966	12.5937	12.327	8.18397	6.96311	8.39126	7.77919	7.12652	7.63152	7.10377	7.91471	7.15905	9.67947	7.52569	8.91922	11.7634	10.4932	9.66611	7.84312	6.91006	7.19421	7.52027	7.25605	7.95394	7.83378	11.059	5.82492	6.23556	9.65729	7.299	8.48047
P312xF099	H	9.31055	7.80938	6.03179	8.87792	7.14623	8.43842	7.51296	7.68809	6.40169	6.62083	5.96117	7.49484	4.86121	7.28257	5.83839	6.61728	7.33377	6.98138	12.1259	12.3035	8.92335	7.72674	7.7254	8.6495	6.86003	7.53778	6.90913	8.08147	7.02425	10.2116	6.69338	8.6965	11.8705	10.2177	10.0598	6.70872	5.65904	7.54477	7.44068	7.06338	6.7138	7.6807	11.1218	5.98093	5.99305	8.266	6.94985	8.24727
P312xF099.1	H	9.4438	8.67295	8.43237	9.47415	7.83396	9.0738	8.29952	7.9492	6.77291	7.21607	6.36611	7.98475	6.1538	8.11961	6.83695	7.29941	7.92025	7.66118	12.3959	12.7073	9.51029	8.33891	8.68681	8.66065	7.48038	8.00789	7.58921	8.26732	7.52261	10.7164	7.67097	9.12953	11.9706	10.3714	10.1528	8.22864	5.75713	7.43793	7.61436	7.48696	6.77841	8.0086	11.2028	5.94916	6.55873	8.58681	7.34695	8.53006
P291xF154	H	8.21898	7.58649	6.05063	8.7965	7.05617	8.73022	7.56044	7.25031	6.61403	6.56412	5.23906	7.34101	4.79804	7.21712	6.08796	6.54302	7.39364	6.8716	11.9164	11.9545	8.61024	7.39244	7.71657	8.77447	6.92544	7.4153	6.87166	7.89363	7.07713	9.32524	6.89234	8.7001	11.6778	10.288	10.1114	6.56491	6.6214	7.59329	6.91131	7.17358	6.69615	7.6632	10.9056	6.13576	6.05758	8.34922	6.98645	8.57031
P291xF154.1	H	9.67295	8.623	8.40739	9.46597	7.7588	8.84449	8.30712	7.39713	6.85897	7.36044	6.15305	7.71516	6.19492	8.01247	5.96321	6.87223	7.4642	7.5915	12.5283	12.1679	9.06175	7.91757	8.54051	8.6435	7.29051	7.90425	7.59244	7.59897	7.33075	9.67496	7.09059	9.08829	11.5771	10.2472	9.78995	7.84065	5.08396	7.36227	7.129	7.41125	6.59662	7.77525	10.7902	6.19762	6.10442	8.30519	7.36532	8.51535
P272xF151	H	8.52334	7.60978	5.7754	8.76966	6.97776	8.52005	7.56561	6.41852	6.33002	6.35492	5.52391	7.24225	4.96618	7.16076	6.31959	5.54412	7.04564	6.9489	11.713	11.6766	8.53408	7.39574	7.62085	8.76261	7.03611	7.4658	6.76221	8.21097	6.77137	8.98796	6.56835	8.68386	11.3229	10.5686	9.00018	6.41614	5.88515	7.63347	6.58465	7.00044	6.63205	7.42616	10.4081	5.67403	5.9919	9.52671	6.9644	8.52284
P272xF151.1	H	8.94809	8.70902	8.61367	9.43923	7.73901	8.95706	8.14533	6.69709	6.31731	7.52891	7.92412	7.31005	6.63675	8.0994	6.37844	5.68642	7.33	7.75546	12.6961	12.0142	9.9425	8.83373	8.68235	8.21618	7.3375	8.00169	7.6689	8.14413	6.85657	9.17073	6.79631	9.27524	11.3843	10.6645	9.27651	7.8664	7.26205	7.49189	5.80592	7.377	6.49453	7.68293	10.5083	5.6841	5.76684	9.22083	7.42656	8.82546
P302xF104	H	7.89178	7.72346	5.94461	8.69992	6.94854	8.31528	7.34959	6.59617	6.19717	6.5359	5.58819	7.12813	4.88752	7.19665	5.8528	5.46983	7.09803	6.81448	11.9168	11.4277	8.58422	7.45449	7.60474	8.7416	6.77319	7.42847	6.78491	8.2412	6.79686	8.7427	6.80405	8.60445	11.2167	10.455	8.63444	6.17197	4.68819	7.16695	6.52669	7.10534	6.67053	6.92156	10.2495	5.83502	5.69861	8.81096	6.91607	8.31088
P302xF104.1	H	9.52847	8.32453	8.04617	9.1863	7.53997	8.6434	8.29243	6.76391	6.55094	6.85933	6.29792	7.37921	5.52736	7.68395	5.3626	5.81237	7.53031	7.3213	12.4117	11.8343	9.17865	8.05163	8.36584	8.48699	7.15707	7.74299	7.36141	7.7979	7.05434	9.26051	7.05643	8.90565	11.2758	10.3436	8.85637	7.85954	5.48361	7.13201	6.50793	7.19656	6.35411	7.44277	10.3918	5.80975	5.75594	8.41792	7.11504	8.44287
P284xF101	H	8.04088	7.61876	6.09033	8.62666	6.85039	8.584	7.56181	7.23948	6.3195	6.26568	5.65976	7.08979	4.95948	7.20978	5.92041	6.29081	7.51021	6.78879	12.0134	12.0724	8.78922	7.56869	7.60734	8.65241	6.71941	7.5572	6.7236	8.44991	6.82477	9.32399	6.73169	8.57428	11.5492	10.3375	10.3137	6.54544	5.39082	7.80966	6.99385	7.18418	6.57385	7.66419	11.0306	6.31692	5.90206	10.1036	6.9381	8.26025
P284xF101.1	H	9.44618	8.22366	7.98071	9.0545	7.45721	8.77128	8.50594	7.75846	6.03345	7.00002	5.5966	7.4345	7.43266	8.33766	5.62109	6.76216	7.79705	7.62036	12.5557	12.3214	8.53876	7.39275	8.47159	8.33968	7.38908	7.72402	7.29977	7.80328	7.31412	9.86666	7.45574	8.97702	11.7976	10.3448	9.71234	7.8584	5.75621	7.14165	7.49613	7.38897	7.90174	7.66022	11.0813	5.79915	5.94363	9.07036	7.1989	8.41023
P291xF145	H	8.30251	7.70861	5.97862	8.77235	7.01175	8.41268	7.52649	7.07505	6.2638	6.51879	6.20736	7.22898	5.52747	7.40173	6.17653	5.7009	7.78324	6.94202	11.8111	12.0689	8.87242	7.7275	7.60609	8.64783	6.84715	7.5398	6.91264	8.22471	7.1331	9.17887	6.65412	8.60571	11.5662	10.3174	9.38747	6.46813	4.61472	7.55471	6.71747	6.88511	7.03562	7.5048	10.912	6.28453	5.97656	7.33221	6.84701	8.55914
P291xF145.1	H	9.80666	8.06651	7.84275	8.97553	7.38304	8.73339	8.00485	7.90948	6.51309	7.34564	9.00812	6.95648	6.52071	7.8667	6.34635	6.40005	8.69878	7.49981	12.322	12.57	10.2378	9.13203	8.41954	8.36738	7.05749	7.79083	7.54566	8.19246	7.79606	9.89977	6.95034	8.9623	11.8737	10.5866	9.55397	7.74842	8.35753	7.61512	6.54245	7.15905	6.56734	8.0362	11.2345	6.02227	6.0833	7.65754	7.33337	9.02266
P299xF104	H	8.33423	7.60626	6.23074	8.55855	6.92572	8.27748	7.32149	7.04224	6.28938	6.71286	5.44279	7.03563	4.72758	7.24616	5.57078	4.84736	7.13072	6.84644	11.7879	11.5531	8.35532	7.17897	7.5787	8.55413	6.70497	7.37065	6.62823	8.11879	6.60202	8.84174	6.52604	8.43753	11.3497	10.2888	9.18399	5.94067	4.48657	7.34625	6.85537	7.01508	6.86785	7.26181	10.4565	5.95552	5.80158	8.31149	6.8355	8.47231
P299xF104.1	H	9.51237	8.38603	8.1426	9.22507	7.61063	8.60364	8.28282	7.24934	6.26891	7.17031	6.16167	7.44292	6.29503	7.8845	6.00437	5.53616	7.21472	7.54953	12.3772	11.8057	9.04206	7.92975	8.38487	8.34092	7.03518	7.70808	7.24065	7.72035	7.0078	9.45168	7.02139	8.7671	11.3174	10.325	9.14024	7.76368	5.78427	7.22347	6.89183	7.22221	7.00555	7.42704	10.3317	5.67214	5.90952	8.40787	7.05918	8.39543
P284xF099	H	8.56002	7.69446	6.00161	8.74992	6.92169	8.52409	7.39813	7.28148	6.2425	6.67018	5.36361	7.1941	5.07578	7.20346	5.90475	6.59661	7.62986	6.87502	11.7357	12.1486	8.62329	7.35008	7.66725	8.71811	6.82785	7.3291	6.82118	8.29018	6.75085	9.51636	6.75228	8.60437	11.6152	10.3592	10.1487	6.68252	5.16508	7.60129	7.2763	6.85359	6.53649	7.46549	11.1107	6.23496	6.04469	9.48013	7.07024	8.2897
P284xF099.1	H	8.94086	8.68112	8.21711	9.41098	7.73496	9.03634	7.65076	8.05986	6.64398	7.35454	9.13969	7.49466	6.33434	8.11452	6.54678	7.33888	8.55628	7.56847	12.7596	12.7928	10.3196	9.22437	8.57746	8.13291	7.41557	7.97202	7.70455	8.29818	7.24957	10.4036	7.61987	9.33718	11.9647	10.6549	10.3683	8.00074	8.96684	7.48297	6.78332	7.48109	6.36632	8.11044	11.4766	6.39317	6.18457	10.1397	7.5866	8.78049
P302xF047	H	8.82831	7.6463	6.12858	8.53975	6.89779	8.07044	7.1584	7.58606	6.06435	6.77052	5.23453	7.41104	5.32483	7.31748	6.28818	6.20221	7.91672	6.7256	12.0475	12.1689	8.49602	7.1573	7.60347	8.69367	6.68031	7.28257	6.6703	8.07652	7.07237	10.2135	6.61281	8.61706	11.8096	10.0527	10.0463	6.71738	7.38984	7.40914	7.56058	7.21653	7.21059	7.24855	11.2389	5.82738	5.69995	7.91008	7.06937	8.29828
P302xF047.1	H	9.39891	8.19474	7.96144	9.20238	7.58598	8.6208	8.41599	8.15283	6.39255	7.08314	5.65315	7.56277	6.92266	8.26416	5.56457	6.65295	8.28907	7.58442	12.3734	12.3657	8.54789	7.37422	8.31303	8.17196	7.18845	7.72793	7.20421	7.69727	7.6324	10.4195	7.12181	8.94539	12.1046	10.3236	9.99423	7.77468	7.31717	6.7842	7.86925	7.35762	7.32628	7.50342	11.282	5.54344	5.80414	7.85208	7.20749	8.2476
P284xF151	H	8.67267	7.6942	6.34509	8.73995	7.01971	8.53806	7.60526	6.71094	6.26777	6.60487	5.87316	7.27672	5.69583	7.56505	6.44837	5.89492	7.22062	6.99369	11.9015	11.8225	8.54991	7.35175	7.59201	8.79241	6.78346	7.42333	6.74324	8.0514	6.39296	9.07275	6.45345	8.6706	11.559	10.5211	8.98034	6.47053	5.00697	7.35464	6.51792	7.10709	7.38115	7.1889	10.6433	6.40384	5.9754	9.25609	6.83433	8.6241
P284xF151.1	H	9.30805	8.73865	8.59749	9.57094	7.8278	9.13517	8.17519	7.19847	6.36503	7.16559	7.45835	7.70968	6.83617	8.18045	6.85075	6.28151	7.99978	7.63741	12.4082	12.41	10.255	9.14591	8.58475	8.40056	7.40807	7.90601	7.75069	8.23657	7.26171	9.72021	7.11203	9.35033	11.9123	10.9088	9.31877	7.97164	6.66382	7.26481	6.37821	7.65114	6.96387	7.77443	10.9001	5.68693	5.883	9.61975	7.60802	9.00992
P330xF154	H	8.17351	7.58456	6.2152	8.69251	6.97007	8.45507	7.59838	7.25299	6.28329	6.54336	6.24601	7.15149	5.05465	7.09435	6.05022	5.76325	7.3189	6.7982	11.9269	11.8427	8.21062	6.95721	7.56524	8.49406	6.50124	7.40016	6.68874	7.22364	6.92893	9.14282	6.72739	8.52588	11.6055	10.2176	9.40163	6.52158	6.39895	7.39145	7.37018	7.08934	6.75014	7.30974	10.7944	6.03606	6.09463	9.41457	6.85783	8.71542
P330xF154.1	H	10.1938	8.27217	7.61656	9.38717	7.68973	8.7456	8.60649	7.74912	6.28609	7.11132	5.68773	7.64954	7.36907	8.41624	5.86683	6.5558	7.7103	7.80174	12.1508	12.1938	8.77314	7.69203	8.54221	8.27817	7.17094	7.92225	7.31956	7.85443	7.42182	9.79155	6.73548	8.94566	11.8236	10.1003	9.35385	7.63863	5.20241	7.11278	7.34509	7.21354	7.28469	7.25712	10.8858	5.68834	5.82096	8.81707	7.1981	8.51488
P291xF099	H	8.19402	7.8711	6.18688	8.80071	7.04914	8.46799	7.85447	7.20239	6.31702	6.48771	6.10529	7.31734	5.39075	7.42089	5.59837	6.64032	7.61657	7.01983	11.9255	12.1492	8.1262	6.88655	7.73555	8.65724	6.75496	7.52323	6.76201	7.90475	6.82653	9.30101	6.64517	8.68066	11.6528	10.1126	9.81149	6.45652	7.09185	7.5042	7.32296	7.0883	6.75608	7.473	11.0256	6.3457	6.09999	7.65723	6.97325	8.18659
P291xF099.1	H	9.5503	8.23889	7.83516	9.05142	7.54574	8.82958	8.3907	7.54677	6.46177	7.3315	7.07831	7.32881	7.05861	8.38382	6.21003	6.95483	8.0441	7.67986	12.7776	12.4301	9.33598	8.26228	8.47226	8.31392	7.13746	7.64431	7.21885	8.1281	7.53443	9.64051	7.35378	8.87512	11.8279	10.4364	9.8191	7.79074	5.80659	7.3377	6.72473	7.0296	7.44115	7.85425	11.1047	6.08799	6.21442	7.9693	7.15568	8.59242
P291xF047	H	8.38499	7.78451	5.76702	8.84643	7.09432	8.35101	7.75129	7.38964	6.24975	6.49	6.39503	7.36054	5.99943	7.65693	5.92344	6.01149	7.52262	7.0623	12.1263	12.2263	8.26892	6.90672	7.77632	8.55014	6.76778	7.50002	6.61655	7.6118	7.05294	9.33586	6.58596	8.67279	11.8277	9.96409	10.0172	6.55885	7.10653	7.49073	7.42273	7.09834	7.39327	7.57106	11.1964	5.91043	5.60822	7.85712	6.98435	8.20963
P291xF047.1	H	10.1943	8.54295	8.29805	9.5095	7.82867	8.98625	8.6488	7.88451	6.57018	7.20289	5.91669	7.73156	7.10505	8.29417	6.1801	6.46552	8.18523	7.84549	12.5477	12.5378	8.61386	7.30576	8.6115	8.48015	7.48707	7.89996	7.40038	7.90874	7.80375	9.89976	7.44311	9.1702	12.2363	10.2304	9.96535	8.18426	7.27903	7.18924	7.80581	7.43402	7.73007	7.8174	11.3768	5.68896	6.16526	7.85188	7.26539	8.50141
P299xF151	H	9.32052	7.8638	6.36051	8.84062	7.13956	8.45005	7.8181	6.9847	6.18748	6.50916	5.38547	7.42689	5.29108	7.27127	5.70696	5.6092	6.84447	6.80242	12.5129	11.7741	7.71126	6.26279	7.76295	8.18791	6.86222	7.47915	6.73291	7.97905	6.52512	9.2382	6.61674	8.6359	11.5037	10.4204	9.27587	6.43558	5.32509	7.28735	7.17772	7.26024	7.06392	7.18405	10.654	6.17795	5.10823	7.833	6.87236	8.53438
P299xF151.1	H	9.61707	8.57614	8.3422	9.37263	7.73187	9.28339	8.32617	7.73853	6.62593	7.23379	6.93343	7.8176	5.99811	7.98459	6.9189	6.11242	7.86422	7.5853	12.3308	12.3415	9.50142	8.41707	8.58178	8.4904	7.32721	7.72242	7.53227	8.416	7.3066	10.1469	7.33641	9.11453	11.935	10.9286	9.5534	8.04091	6.09947	7.42141	7.30423	7.45941	6.99276	7.86081	10.9482	6.08807	5.95855	8.27711	7.29041	9.01473
P284xF145	H	9.54386	7.66684	5.35629	8.63264	6.93446	8.72585	7.78768	7.30531	6.10267	6.98034	5.81067	7.31529	5.13619	7.44602	5.49966	5.934	7.79272	6.95513	12.7556	12.1417	8.7321	7.61797	7.85084	8.39144	6.69324	7.39624	6.74637	8.02809	6.73171	9.24325	6.75513	8.56903	11.5982	10.3839	9.8704	6.55409	7.26074	7.64791	6.95127	7.15552	7.36091	7.59988	11.1097	6.64722	6.18987	9.39064	6.86826	8.38799
P284xF145.1	H	9.54394	8.25515	7.43355	8.79243	7.24097	8.42529	8.10097	7.67873	6.24352	7.02419	7.84126	7.07797	6.30486	7.8972	5.74039	6.44922	8.06286	7.43949	12.4398	12.2748	9.71801	8.56699	8.4673	8.36803	7.04433	7.83527	7.31419	7.58455	7.33631	9.62191	6.93411	8.84059	11.4878	10.3612	9.94155	7.76261	7.62775	7.31904	6.74061	7.08019	6.19086	7.70996	10.8774	6.33122	6.04574	9.49163	7.07988	8.34468
P299xF099	H	9.61841	7.65118	6.07845	8.69135	7.05528	8.40477	7.46671	7.17402	6.36713	6.80113	5.712	7.33078	5.71451	7.43145	5.76728	5.73722	7.3285	6.95872	12.2745	11.8791	7.75972	6.3152	7.71621	8.16038	6.75635	7.28731	6.66493	7.89643	6.66674	9.34675	6.57477	8.59624	11.4345	10.3911	9.23055	6.26969	6.55099	7.60112	7.28029	7.09607	7.22319	7.2034	10.6607	6.07201	6.20693	8.35126	6.87863	8.4207
P299xF099.1	H	9.88538	8.33285	7.86584	9.2478	7.63287	8.87888	7.01243	7.73628	6.37198	6.95126	5.73179	7.67418	5.93073	7.89129	6.18984	6.29809	7.56043	7.53215	12.5567	12.1562	8.84911	7.61047	8.63762	8.63649	7.2166	7.82095	7.32672	7.91189	7.14227	9.69198	7.06068	8.95571	11.4951	10.5461	9.63181	8.26543	5.66395	7.17167	7.31485	7.26054	6.50872	7.77077	10.6263	5.86122	6.10226	8.09275	7.13052	8.46912
P330xF047	H	8.96237	7.73497	6.23216	8.75939	7.04107	8.51206	7.84613	7.58737	6.55891	6.34585	5.57361	7.4577	5.80258	7.6021	5.59596	6.48172	7.65208	6.94034	11.8618	12.1522	7.97791	6.70028	7.80513	8.25363	6.8377	7.36125	6.6585	7.888	6.99333	9.84268	6.70531	8.64571	11.8983	10.1966	9.78549	6.25943	5.39585	7.56601	7.76575	6.98875	7.39076	7.71773	11.1505	6.28087	6.27609	8.20566	6.89895	8.48129
P330xF047.1	H	9.36545	7.68308	7.81056	9.28309	7.51124	8.91883	8.07873	7.73256	6.18161	6.70263	5.85842	7.84801	6.57811	8.02753	6.00374	6.77099	8.05352	7.42345	12.5643	12.261	9.36223	6.37198	8.25827	7.75423	7.03632	7.50009	6.89144	7.82729	7.2389	9.78886	7.2507	8.80374	11.9236	10.2026	9.71568	7.71172	7.0592	7.19081	7.90742	7.11292	7.53697	7.63685	11.1253	5.87058	6.03807	8.53409	7.23243	8.51391
P290xF145	H	9.09489	7.70836	6.12957	8.82861	7.15658	8.50599	7.74454	7.30472	6.31658	6.49555	5.44982	7.43968	6.07348	7.64463	5.70699	5.87264	7.7522	7.02404	12.1645	12.1406	8.03568	6.76577	7.83363	8.27987	6.8131	7.52111	6.69599	7.60105	6.75299	9.31371	6.63218	8.68787	11.6565	9.97603	9.92055	6.28524	5.27365	7.47116	7.43255	7.27753	7.46942	7.27868	11.1338	6.09116	5.95724	9.58756	7.0736	8.35155
P290xF145.1	H	9.60702	8.38165	7.94516	9.41552	7.77982	8.93499	8.48835	7.89921	6.64145	7.01463	6.41695	7.70587	7.0141	8.22526	6.06197	6.47338	7.92365	7.64684	12.5795	12.4344	8.81564	7.7374	8.51081	8.35441	7.27281	7.87623	7.42476	7.87592	7.73822	9.8597	7.37425	9.08503	12.0451	10.2823	9.8793	7.85739	7.07934	7.33727	7.58993	7.36101	7.58896	7.64569	11.2731	5.66612	6.1994	9.69395	7.26702	8.61781
P272xF101	H	8.80919	7.69968	5.51842	8.78857	7.09495	8.54573	7.57483	7.49827	6.45859	6.47621	5.17125	7.29286	5.81547	7.5506	5.89275	6.52731	7.78818	6.90614	11.9724	12.2618	8.32299	7.05411	7.72902	8.14403	6.59626	7.37592	6.65888	7.7325	6.89908	9.43271	7.01238	8.58088	11.8008	10.5164	10.034	6.262	4.80385	7.57765	7.57217	7.14535	7.3065	7.61236	11.1772	6.25919	6.08302	9.56581	6.99232	8.51372
P272xF101.1	H	8.88386	8.11659	7.68981	9.08653	7.58041	8.95507	6.76457	7.65246	6.34787	6.88745	5.89097	7.47297	6.94928	8.04018	6.12388	6.45189	8.12507	7.57578	12.4501	12.262	8.03906	6.90305	8.30042	7.87989	7.11479	7.55425	7.06022	7.93783	7.30419	9.51929	7.51817	8.90155	11.7265	10.7359	9.5221	7.77128	6.87135	7.10709	7.38319	7.28962	7.83494	7.54538	11.0385	5.65445	6.12351	9.56671	7.29575	8.74665
P291xF104	H	8.66091	7.67932	5.83799	8.73619	7.02875	8.7459	7.47879	7.68181	6.49873	6.12267	5.27044	7.32031	6.09874	7.63219	5.97973	6.46649	8.10085	6.79319	12.0756	12.3867	8.74345	7.50819	7.80649	8.67174	6.86696	7.36109	6.77464	7.74905	7.08919	9.44578	6.91745	8.69356	12.1162	10.4107	10.2691	6.62033	7.34471	7.73957	7.47152	7.15725	7.49317	7.498	11.418	6.56517	6.10057	7.96804	6.89047	8.5936
P291xF104.1	H	10.0042	8.40561	8.47278	9.28365	7.61369	8.49433	8.13647	8.1042	6.56341	7.52597	7.59339	7.26928	6.69498	8.101	6.23883	6.74537	8.30739	7.63365	12.5304	12.4087	9.72282	8.62723	8.63999	8.35562	7.04825	7.733	7.35355	7.57151	7.72925	9.78264	7.24588	8.90042	12.0002	10.268	9.80968	7.82958	7.6824	7.31484	7.1077	7.06233	6.75777	7.78207	11.1986	6.18683	6.04438	7.88031	7.13029	8.44885
P330xF104	H	9.97746	7.69752	6.01349	8.78647	7.07462	8.49943	7.32382	7.54108	6.42125	6.51385	6.05087	7.44429	5.75518	7.53057	6.22643	5.97804	7.51896	6.92243	11.9388	12.0624	7.84896	6.35738	7.67919	8.28685	6.81398	7.32882	6.74737	7.95804	6.89647	9.46292	6.67368	8.58455	11.7653	10.3187	9.71444	6.64372	6.6976	7.73103	7.77245	7.18971	7.36777	7.39682	11.0154	6.09907	5.98398	8.61643	6.83735	8.39495
P330xF104.1	H	10.0961	8.5868	8.14323	9.37606	7.69525	9.13492	8.53279	8.27368	6.7043	7.29916	6.45486	7.94076	6.11414	8.01298	6.43286	6.46543	8.37888	7.46742	12.905	12.6498	9.42727	8.20725	8.56767	8.56648	7.37727	7.81932	7.37187	8.26485	7.7126	10.4806	7.56226	9.01402	12.1141	10.301	9.94744	7.98104	5.98124	7.53789	7.69487	7.3672	6.72635	7.99363	11.3516	5.9051	6.28081	8.54921	7.2784	8.64472
P299xF145	H	8.92009	7.52998	6.00095	8.69229	7.06116	8.66432	7.54855	7.6154	6.55292	6.59422	5.14292	7.28037	5.34832	7.3962	5.77556	5.3888	7.79171	6.75522	11.8856	12.1293	8.10304	6.8327	7.74826	8.28122	7.01718	7.4068	6.73259	8.36879	6.82666	9.47388	6.85391	8.6487	11.8496	10.6371	9.89985	6.65515	5.35219	7.87182	7.60811	7.36105	7.32739	7.44528	11.0536	6.52966	6.45607	8.3348	6.97163	8.60899
P299xF145.1	H	9.71914	8.38536	8.09197	9.11567	7.4478	8.66842	8.25849	7.47931	6.41417	7.54061	8.26606	7.02971	5.91519	7.7943	5.96389	5.96998	8.19009	7.54621	12.2034	12.3623	9.31289	8.1599	8.53756	8.26959	7.13157	7.67112	7.32266	7.84658	7.38366	9.98059	6.93832	8.85694	11.4867	10.4233	9.21409	7.53434	5.64821	7.19781	6.52494	6.97819	6.48778	7.78498	10.8632	5.97998	5.96848	7.83843	7.24551	8.75034
P302xF145	H	8.79498	7.63494	6.09237	8.61055	6.99819	8.45735	7.35084	7.26384	6.41331	6.4452	5.29663	7.3641	5.72574	7.35626	5.90685	5.10332	8.1531	6.84342	12.0689	11.9475	8.37363	7.20227	7.65891	8.34461	6.76527	7.30839	6.78657	8.17852	6.87309	9.35424	6.79316	8.55724	11.4868	10.5105	9.24142	6.26539	4.87581	7.42777	7.14414	7.06828	7.32176	7.09106	10.7944	6.25679	5.77047	9.43361	6.89379	8.56014
P302xF145.1	H	9.07156	8.15935	8.00151	9.17031	7.52657	8.74193	7.99595	7.50263	6.23815	6.65129	6.97875	7.49355	6.91234	8.0899	5.11824	5.84024	8.20229	7.46209	12.2695	12.0353	7.67646	6.56573	8.20995	7.64876	6.99494	7.47162	6.7803	7.68765	7.08003	9.58783	7.32812	8.771	11.4996	10.4273	9.04946	7.68794	6.83821	6.8752	7.51027	7.22662	7.73937	7.23736	10.722	5.79241	5.79725	8.67283	7.04315	8.55964
P290xF099	H	9.67552	7.73046	6.0431	8.86167	7.13732	8.96596	7.55486	7.19168	7.06311	6.23729	5.51505	7.54939	5.55514	7.56213	6.2423	6.87343	7.92008	6.95693	11.9093	12.3272	8.61371	7.41994	7.79061	8.74323	6.90554	7.44207	6.79629	8.69226	6.85608	9.61447	7.10183	8.64883	11.7519	10.6115	10.6575	7.10642	7.11963	8.13914	7.35864	7.16948	7.41914	7.64597	11.1769	6.80225	6.53127	10.3418	7.11419	8.78774
P290xF099.1	H	10.0676	8.12018	7.7748	9.08793	7.54222	8.88871	8.35943	7.54075	6.65724	7.01915	5.76591	7.62002	6.98707	8.14436	5.45317	6.94085	8.09517	7.43758	12.3717	12.3038	7.94646	6.75473	8.2019	7.92382	7.04875	7.44151	6.86807	7.89202	7.14302	9.65312	7.56389	8.73351	11.6997	10.4085	10.4266	7.98919	7.22476	7.45018	7.74544	7.08922	7.67042	7.65733	11.0695	6.03003	6.27736	9.75035	7.15381	8.62853
P290xF047	H	8.86421	7.60421	6.00411	8.78113	7.03153	8.51381	7.58398	6.7858	6.51712	6.40772	5.60479	7.51159	5.72878	7.51519	5.52717	6.4002	7.68711	6.92834	11.7987	11.9427	7.7724	6.48139	7.71761	8.40472	6.82433	7.3153	6.58517	8.16222	6.8101	9.38526	6.79129	8.5641	11.6342	10.4807	9.61407	6.31783	6.45447	7.59173	7.14753	7.10042	7.49087	7.48726	10.8515	6.43523	6.24966	9.28107	6.92094	8.70106
P290xF047.1	H	9.73004	8.48379	8.03782	9.39655	7.73238	9.08175	8.19383	6.96106	6.80858	7.00141	6.35218	7.77031	7.24461	8.33349	5.83186	6.56998	7.87925	7.63354	12.7866	12.2066	8.28652	6.89152	8.50194	7.95291	7.25451	7.72084	7.04695	8.11222	7.2496	9.56487	7.76414	8.93151	11.7787	10.684	9.73213	7.79588	6.50095	7.43882	7.24227	7.25884	8.06109	7.76322	10.8695	5.9496	6.52827	9.65277	7.30766	8.86495
P272xF104	H	9.02038	7.57541	5.51969	8.62294	6.92765	8.56215	7.43672	7.2083	6.44048	6.50652	5.12007	7.1452	5.92141	7.57543	5.86752	6.20415	7.98536	6.87589	11.7832	12.0204	8.28118	6.97276	7.68476	8.27823	6.65447	7.28616	6.45924	8.1928	6.78195	9.24886	6.50903	8.45788	11.6218	10.4068	9.6304	6.45897	6.94329	7.6348	7.27023	7.01369	7.38973	7.41455	10.9849	6.18283	5.91849	9.26364	6.87098	8.52076
P272xF104.1	H	9.99876	8.16334	7.65961	9.17595	7.52339	8.74431	7.93056	7.56688	6.36352	6.64655	6.01134	7.67257	6.24617	7.9395	5.50767	6.45366	7.69976	7.38851	12.3661	12.0091	7.73767	6.57841	8.39241	7.67885	7.07573	7.61721	6.90837	7.61631	7.16468	9.29825	7.30274	8.81068	11.5687	10.2937	9.50725	7.89377	5.61477	7.16277	7.64828	7.14015	7.03109	7.45548	10.7827	5.77465	6.01885	9.07232	7.01068	8.35928
P284xF154	H	9.01879	7.73209	6.11985	8.78605	6.96766	8.62484	7.78567	7.08794	6.46862	6.12249	5.14878	7.32818	5.49134	7.49068	5.9641	6.351	7.47583	6.90685	11.7802	11.96	9.16774	6.35133	7.72948	8.17268	6.75502	7.37063	6.50928	7.81295	6.58032	9.11943	6.8061	8.58516	11.5849	10.2146	9.52818	6.56483	6.88627	7.38629	7.41846	7.10526	7.30847	7.35009	10.9135	6.29917	5.67612	9.94353	6.94377	8.51341
P284xF154.1	H	9.58716	8.31103	8.0327	9.37161	7.74833	8.84003	8.55344	7.34331	6.26132	7.06235	6.19204	7.75407	6.72878	8.14361	6.05592	6.46799	7.70216	7.74626	12.6413	12.1114	8.773	7.68004	8.60418	8.45922	7.24478	7.90662	7.43609	8.00824	7.35123	9.43076	7.17676	9.01348	11.586	10.3652	9.24716	7.87109	6.60654	7.27586	7.05281	7.32917	7.44374	7.51562	10.7001	5.82609	5.82806	9.70615	7.23784	8.61495
P312xF101	H	9.54639	7.75419	6.35218	8.7424	7.04188	8.47185	7.67847	7.29427	6.39996	6.22745	5.92634	7.35082	5.72983	7.5214	5.84155	6.28816	7.36011	6.9959	11.6132	12.1445	9.17674	6.42241	7.73839	8.25398	6.88478	7.45159	6.33488	7.96599	6.90197	9.69987	6.74125	8.53425	11.6612	10.1271	9.82261	6.46594	6.91989	7.49535	7.69143	6.95399	7.37863	7.39003	10.9403	6.13697	6.08868	8.77262	6.82577	8.27744
P312xF101.1	H	9.97768	8.69882	8.35494	9.44838	7.7552	8.77707	8.21779	7.60399	6.65484	7.14218	6.22603	7.91985	6.37367	8.00973	6.1282	6.53586	7.67529	7.55426	12.2675	12.5386	9.31044	8.10113	8.58131	8.62073	7.36272	7.84517	7.51846	7.78606	7.58551	10.2564	7.08212	9.13691	11.8925	10.1726	9.59519	7.94642	5.47265	7.29166	7.29838	7.40575	6.70717	7.85153	10.9155	5.71205	5.96388	9.15472	7.42317	8.54971
P312xF104	H	8.98083	7.72176	5.57585	8.77599	7.07139	8.58761	7.42238	7.36281	6.60482	6.61372	5.92346	7.51754	5.88616	7.59649	6.12493	6.18941	7.56756	6.98099	11.6712	12.0987	7.92184	6.45997	7.76572	8.45022	6.66259	7.45772	6.54212	8.19436	6.81927	9.3501	6.84346	8.61944	11.7729	10.4023	9.78792	6.54513	6.6912	7.75092	7.65282	7.24133	7.38153	7.37176	10.9578	6.56234	6.14474	9.00062	6.84693	8.51624
P312xF104.1	H	9.41236	8.26254	7.76062	9.21548	7.55186	8.71358	8.26983	7.50809	6.32068	6.97605	6.46331	7.59898	6.86086	8.10243	5.71017	6.27005	7.58861	7.45508	12.3728	12.1462	8.73757	7.66046	8.27737	8.19029	7.04059	7.62514	7.18953	7.65814	7.31994	9.61245	7.27718	8.84714	11.7359	10.2488	9.37363	7.8043	4.51165	7.16557	7.25198	7.24453	7.13992	7.48579	10.7534	5.62551	6.04684	8.75223	7.18628	8.39678
P330xF101	H	8.84162	7.73357	5.58175	8.88087	7.10705	8.63064	7.60026	7.63919	6.5734	6.63343	5.4207	7.49411	5.38882	7.40623	6.41194	6.35908	7.67966	7.00965	11.663	12.4083	9.47144	6.03091	7.80386	8.30192	6.87024	7.46417	6.63251	8.22467	6.71212	10.1234	6.88768	8.58836	11.9844	10.2496	10.3421	6.51731	7.35606	7.86986	8.05913	7.3285	7.36674	7.5474	11.4076	6.48487	6.37412	8.74311	6.95472	8.56732
P330xF101.1	H	9.84483	8.12289	7.88853	8.99353	7.42829	8.83044	8.09216	7.86707	6.43181	6.94786	5.68694	7.53812	6.04367	7.797	6.02958	6.78491	8.2427	7.46007	12.311	12.5491	8.13822	6.79024	8.37172	7.92627	7.04359	7.80931	7.07547	7.97833	7.50806	10.228	7.4948	8.86846	12.1299	10.2708	9.87339	7.88149	7.3275	7.14147	7.94773	7.31604	7.0176	7.60839	11.384	5.93688	6.27231	8.66135	7.2645	8.65131
P302xF157	H	9.5039	7.59503	6.32222	8.66384	7.02308	8.19114	6.53455	6.76215	6.06065	6.52546	9.33598	6.02107	6.26099	6.96742	5.76765	5.37055	7.38434	6.70749	12.2347	11.3697	9.77164	8.73569	7.55064	7.8559	6.62668	7.01432	6.94454	8.11353	5.81554	8.67976	5.66559	8.55777	9.86927	10.1442	8.82312	6.37348	8.7479	7.02395	4.62499	6.88052	4.71139	7.07421	9.96467	5.4203	5.10779	8.97803	7.10122	7.78185
P302xF157.1	H	9.78469	8.34413	8.23962	9.38591	7.60444	8.85019	7.39777	7.20976	6.60742	7.12235	6.403	7.49252	6.41525	7.86171	5.83551	6.08832	7.6993	7.57937	11.9887	12.0875	9.20928	8.05086	8.24669	8.49658	7.19742	7.65897	7.43432	7.92466	7.03823	9.82575	7.33496	9.21626	11.4839	10.6835	8.77885	7.39382	5.43545	7.32968	6.63258	7.2452	6.91299	7.63171	10.6765	5.58122	5.92511	8.48655	7.06231	8.35552
P299xF169	H	9.13095	7.72316	5.88165	8.83532	7.062	8.48379	6.39876	7.87565	6.29306	6.69828	10.1283	6.56663	6.32085	7.36911	5.84389	5.75853	8.22388	6.98696	12.2902	12.2842	9.51425	8.39916	7.66291	7.91236	6.74777	7.25382	7.16197	8.268	6.83936	9.57369	5.88122	8.84821	10.5374	10.1646	9.76143	6.51388	9.09865	7.58615	4.99656	7.02774	5.66255	7.58895	11.1271	6.22713	5.90479	8.0383	7.43932	8.65374
P299xF169.1	H	10.4546	7.96643	6.35088	9.06814	7.51437	8.83169	7.15581	7.67785	6.53818	7.51704	8.04048	7.61446	5.79035	7.79307	6.08156	5.94962	7.91812	7.41938	11.9267	12.4657	9.21813	8.0215	8.22591	8.43558	7.16964	7.45262	7.47129	7.38848	7.72287	10.307	7.29173	9.19659	11.8486	10.47	9.7468	7.47314	6.72589	7.30937	6.78274	7.40877	6.17321	7.89605	11.2475	5.56599	6.17513	7.78952	7.33943	8.96556
P302xF161	H	9.58964	7.95122	6.35036	9.05897	7.23665	8.55919	7.30366	7.21011	6.24562	6.67742	9.56831	6.16855	6.38338	7.30651	6.29232	5.7415	8.15487	7.11817	12.4408	11.9145	10.0276	8.89494	7.83732	8.24411	6.95748	7.47363	7.32503	8.3691	6.45098	9.25719	6.18944	8.91946	10.6505	10.3707	8.8945	6.40691	8.81639	7.48014	4.58038	7.02193	5.16369	7.52441	10.4807	5.82371	5.10183	8.86948	7.3244	8.45036
P302xF161.1	H	10.2883	8.20682	8.29616	9.37155	7.67592	8.90247	8.12383	7.10683	6.7017	7.55172	6.5393	7.8342	6.75115	8.06145	5.86369	6.03331	7.67549	7.74916	12.2396	12.0805	9.33566	8.28385	8.29288	8.59759	7.11547	7.5282	7.34424	7.90004	7.21431	9.5678	7.47936	8.93546	11.7378	10.8945	8.80157	6.87749	5.62041	7.35781	6.67116	7.09254	7.49109	7.65017	10.4977	5.45203	6.13449	8.71413	7.04196	8.60573
P291xF162	H	8.97005	7.7452	6.08195	8.95323	7.13717	8.33468	6.93482	7.50719	6.3711	6.80283	9.78428	6.05284	6.48678	7.23893	6.14397	5.99139	8.35975	6.89572	12.29	12.2695	10.1663	9.01567	7.75698	8.12108	6.82813	7.14754	7.12819	8.15381	7.11133	9.57627	6.00354	8.7699	11.1115	10.318	9.32845	6.36618	8.90833	7.61379	5.48808	6.9493	4.9182	7.66184	11.0624	5.64036	5.51586	8.08451	7.25865	8.53787
P291xF162.1	H	9.16041	8.38295	8.38776	9.28049	7.6306	8.5674	7.34886	7.23546	6.17983	7.38391	8.51259	7.1094	6.70128	7.72888	5.73641	5.85994	8.31716	7.42633	11.9428	12.2214	9.873	8.72789	8.09879	8.23245	7.07983	7.72463	7.44445	7.18472	7.86373	9.69642	6.84053	9.23639	11.6205	10.6256	9.4341	7.14229	7.5079	7.51345	6.39362	7.22755	6.37453	7.93614	10.9827	4.91483	5.71769	8.01475	7.33331	8.80775
P299xF159	H	9.16569	7.84195	6.54379	9.08308	7.24094	8.35887	7.12515	7.89079	6.50417	6.78088	9.69225	6.22089	6.51094	7.40188	6.03635	6.15453	8.16486	6.96756	12.514	12.1925	10.1647	9.01536	7.93408	7.92668	6.9729	7.48372	7.26221	7.82322	7.14247	9.84365	5.9033	8.85908	11.3249	10.2226	10.3164	6.68099	9.91969	7.64852	6.07953	7.07298	4.91662	7.30905	11.0612	5.95208	5.71429	8.56556	7.42371	8.30178
P299xF159.1	H	10.9578	8.4182	8.37506	9.34422	7.66729	9.08197	7.92092	8.24369	7.69507	7.44927	7.20772	7.85832	6.40388	7.95836	6.72936	6.6184	8.36159	7.51911	12.1791	12.463	9.8093	8.61395	8.26241	8.72686	7.21644	7.6644	7.47925	8.08532	7.68143	9.91792	7.5405	9.16344	12.2441	10.9129	10.2778	7.89877	7.39869	8.01069	7.61447	7.57264	7.29405	7.7683	11.2247	6.68433	6.14437	9.36454	7.12167	9.08137
P312xF159	H	9.52207	7.89868	6.60459	9.02056	7.21573	8.48406	6.7638	7.88046	6.95777	6.71914	9.35246	6.41162	6.57968	7.30938	6.20521	6.59964	8.1927	7.00467	12.164	12.3179	10.428	9.29971	7.86782	8.03106	6.89614	7.36525	7.19726	8.28444	6.93827	9.93894	6.08922	8.83127	11.4872	10.3319	10.11	6.83629	9.08501	7.83984	6.04021	7.08994	5.14983	7.50446	11.0692	5.88165	5.48559	9.04886	7.37452	8.46642
P312xF159.1	H	9.86443	7.34278	8.33588	8.57924	7.01563	8.04846	6.64535	6.99738	5.6858	7.386	9.08798	5.87248	6.49355	7.52784	5.74391	6.16251	7.81647	6.98569	11.5696	11.9393	10.0258	8.86589	8.06005	8.26758	6.6913	7.40062	7.17179	7.04713	7.09911	9.67777	6.47926	8.8438	11.0875	10.1921	9.55696	7.09976	9.35999	7.26247	5.95363	7.03018	6.09979	7.54661	10.6841	4.89401	5.84085	8.45608	6.9445	8.35654
P299xF162	H	8.91024	7.76129	6.84518	8.79148	6.91873	8.3068	6.88077	7.64854	6.36926	6.99674	9.26557	6.23351	6.16265	7.24311	6.03822	5.53276	8.42877	6.85722	12.203	12.1959	9.58465	8.40801	7.80943	7.92374	6.70596	7.23292	7.06196	8.14743	7.05322	9.8343	6.16626	8.67202	11.2977	10.2615	9.46151	6.22106	7.7419	7.66995	5.87264	7.09353	4.87658	7.4874	11.0137	5.64522	5.39724	8.17897	7.40518	8.62436
P299xF162.1	H	9.75401	8.49896	8.49246	9.36734	7.70066	8.84049	7.72386	7.98429	6.76597	7.65719	9.02733	7.4096	6.7945	7.93237	6.12875	6.17499	8.55462	7.60771	12.2425	12.5188	9.90491	8.73174	8.33012	8.4959	7.21602	7.80348	7.59118	7.43005	7.62442	10.061	7.19647	9.26649	11.9047	10.8307	9.77263	7.315	8.07204	7.72545	6.73784	7.39516	6.65236	8.03565	11.285	5.6825	5.79302	8.54392	7.41213	9.08051
P290xF161	H	9.72708	8.03657	6.36738	9.26053	7.33607	8.7403	7.30652	8.00325	6.81343	7.07331	9.83516	6.88522	6.87588	7.54094	6.25385	6.72352	8.5959	7.24437	12.7181	12.7581	10.2857	9.09816	8.05925	8.38953	7.05924	7.5326	7.38588	8.39172	7.28899	10.4712	6.68037	9.07237	11.9261	10.3584	10.2027	6.72883	9.34085	8.11623	6.21503	7.40467	5.62539	7.60385	11.5366	7.04898	5.77756	10.5644	7.58504	8.86645
P290xF161.1	H	10.3595	8.39866	8.41593	9.32159	7.61198	8.83822	7.38752	7.59542	6.56438	7.38346	9.46033	6.96355	6.91359	7.7832	5.73312	6.74102	8.41112	7.47942	12.0945	12.5407	10.02	8.86331	8.2347	8.61809	7.24907	7.69653	7.61829	6.93172	7.58192	10.2104	6.90517	9.24145	11.7301	10.4088	9.95088	7.63882	8.69887	7.59427	6.00336	7.33669	6.6266	7.78639	11.2858	5.88136	5.97446	9.69144	7.23789	8.80189
P272xF157	H	8.78624	7.87709	7.04988	8.8862	7.06789	8.58362	7.11266	7.55611	6.95588	6.97261	9.42707	6.24316	6.60952	7.41381	6.31545	6.15612	8.2494	6.98697	12.4584	12.0052	10.1416	8.99375	7.75459	7.83056	7.00371	7.23077	7.1408	8.53752	6.79543	9.05972	6.42489	8.71973	11.457	10.7935	9.20031	6.22621	9.02014	8.03312	5.66902	6.97812	5.49981	7.51205	10.7904	6.63547	5.95241	10.61	7.30521	8.74893
P272xF157.1	H	10.7282	7.62207	8.00617	8.96004	7.35831	9.23385	7.70441	7.53964	7.27143	6.99342	6.38383	7.31498	6.12848	7.966	6.41131	6.52463	8.53387	7.52833	12.1095	12.0557	9.41523	8.34163	8.08402	8.35525	6.97785	7.28704	7.08279	8.11889	6.6808	9.04158	7.72142	8.81771	11.9987	10.9953	9.95127	7.2228	5.8373	7.98282	6.89263	7.31736	7.94111	7.81541	10.9542	6.72353	6.22481	10.6406	7.02395	8.94736
P291xF157	H	8.87901	7.85743	6.47665	8.98754	7.16084	8.39312	7.3127	7.64941	6.37676	7.03729	8.90462	6.98754	6.44925	7.33064	5.62729	6.57848	8.33839	6.94801	12.0517	12.2888	9.92166	8.7495	7.79747	7.94683	6.58698	7.33802	7.20386	8.08401	7.0852	9.02791	6.41618	8.79043	11.824	10.1929	10.1792	6.48875	7.96321	7.58692	6.08099	6.97034	5.58822	7.50956	11.1951	6.20287	5.64573	8.95951	7.41021	8.22118
P291xF157.1	H	10.4996	8.35278	8.55815	9.33885	7.5931	8.63903	7.66409	7.6795	6.57828	7.80067	7.29323	7.94033	6.75396	7.92239	6.30531	6.73788	8.4153	7.58468	12.1733	12.5188	9.60752	8.40003	8.33856	8.55827	7.15324	7.63	7.57444	7.63446	7.6507	9.44249	7.18954	9.17113	12.0784	10.4891	10.068	7.37187	6.14327	7.48245	7.23202	7.55945	6.88143	7.64626	11.3515	5.48068	6.03605	8.81018	7.22389	8.62956
P291xF159	H	8.98456	7.84017	6.28023	8.97638	7.16855	8.55882	7.13607	7.85828	6.65984	6.75144	8.811	6.73824	6.27338	7.22133	6.3277	6.72589	8.33048	6.92636	12.4669	12.3948	10.2532	9.08703	7.84121	7.97189	6.81846	7.26212	7.2347	8.4372	7.139	9.85012	6.46724	8.84459	11.678	10.648	9.82711	6.48331	8.38449	7.62785	6.36896	7.16134	5.57281	7.72869	11.1711	6.27961	5.74284	8.36824	7.37684	8.68417
P291xF159.1	H	9.7985	8.36801	8.38463	9.31468	7.61149	8.87079	6.28169	7.34634	6.99819	7.36231	7.5777	7.34286	6.77348	7.90242	5.96756	6.51588	8.10527	7.63746	12.0642	12.3405	10.076	8.94578	8.25694	8.4897	7.22999	7.65112	7.44418	8.13418	7.48703	9.79718	7.22296	9.1477	11.9185	10.8195	9.66536	7.5184	6.8188	7.68597	6.70162	7.33792	6.85789	7.90143	11.0188	5.69741	6.26371	8.46995	7.28812	9.16569
P302xF162	H	8.72776	7.81727	6.06052	8.86225	7.10484	8.41315	7.19609	7.52963	6.43918	6.92236	8.47541	6.52807	6.33829	7.26418	5.67282	5.6466	8.46348	7.04398	12.4099	12.0974	9.81161	8.63787	7.82054	7.99803	6.76143	7.1006	7.11348	8.39552	6.6611	9.66803	6.74715	8.70459	11.4673	10.4316	9.14023	5.94311	7.93865	7.49471	6.19439	6.90538	5.57559	7.40697	10.8306	5.91052	5.14492	8.36231	7.21729	8.56809
P302xF162.1	H	9.77348	8.26994	8.39892	9.28524	7.70606	8.83515	7.22501	7.74909	6.52048	7.46853	10.1808	6.47439	6.87209	7.6768	6.4226	6.04148	8.69558	7.49119	12.0087	12.3733	10.4602	9.37701	8.09165	8.33563	6.9283	7.65182	7.32334	7.38098	7.40037	10.1041	6.70606	8.93212	11.4677	10.7724	9.21602	6.94838	8.88652	7.08898	5.87365	7.04264	6.22262	7.69514	10.9785	5.11324	5.50113	9.20024	6.93202	8.81501
P330xF157	H	9.31561	7.96378	6.92226	8.97078	7.17532	8.60287	7.40317	7.85195	6.71434	6.8825	8.3602	6.86946	6.41251	7.34886	6.22159	6.52304	8.05785	7.05006	12.0893	12.405	9.72826	8.53574	7.90969	7.99835	6.94766	7.35851	7.04987	8.24971	7.15571	9.9598	6.3971	8.81132	11.8275	10.1589	10.1463	6.44452	7.53895	7.97656	6.6216	7.1647	5.71824	7.50978	11.2819	5.75449	5.94668	9.55274	7.34222	8.48893
P330xF157.1	H	9.31284	8.02539	8.1886	9.23025	7.57929	8.67646	7.44267	7.3483	6.30388	7.4462	9.27109	6.65286	6.91135	7.6385	5.17922	6.43002	8.28629	7.362	11.7504	12.3133	9.96936	8.8267	8.12688	8.2472	7.11756	7.548	7.40957	7.08453	7.36257	9.85704	6.64526	9.08281	11.4652	10.1692	9.66575	7.2324	8.55299	7.25213	6.02385	7.29078	6.45058	7.4717	10.968	5.34912	5.87644	9.06896	7.12673	8.55974
P284xF157	H	9.3445	7.91011	7.27195	9.05302	7.15319	8.50526	7.17545	7.68807	6.47659	7.13258	7.72164	6.97141	6.28358	7.28179	6.03333	6.77564	8.00734	7.03286	12.6721	12.4377	9.63938	8.47519	7.89928	7.986	6.90456	7.36974	7.12843	7.91616	7.01773	9.88054	6.68492	8.78116	11.9169	10.3862	10.1378	6.35305	7.2251	7.56858	6.69265	7.22069	5.71135	7.4171	11.3112	6.25615	5.76776	9.67145	7.44003	8.49927
P284xF157.1	H	10.3769	8.14303	8.11737	9.29449	7.61783	9.44999	7.197	8.33702	7.46043	7.24513	9.13719	7.27428	6.50447	8.30802	6.74308	7.12966	8.22841	7.50139	12.6122	12.6816	10.4303	9.29537	8.31566	8.74589	7.13966	7.64908	7.44796	7.78971	7.49063	9.83916	7.64326	9.20545	12.3735	10.9865	10.5828	7.95263	9.44945	8.20003	7.12608	7.31711	7.13577	8.06986	11.4832	6.90471	6.45899	10.2312	7.1725	9.25227
P284xF160	H	9.18446	7.98035	6.49156	9.0182	7.17587	8.68295	7.28816	7.27506	6.55156	7.17136	7.63108	6.92141	6.40734	7.36501	6.46053	6.02353	7.70594	7.12246	12.6085	11.9839	9.88343	8.7079	7.9548	8.13023	6.88295	7.44929	7.16277	8.07404	6.5258	8.98648	6.84495	8.79653	11.5523	10.6502	9.53888	6.28549	7.2805	7.60948	6.4224	6.99393	6.14963	7.67509	10.8035	6.26458	5.84688	9.47605	7.40189	8.72941
P284xF160.1	H	9.66532	8.36798	6.73077	9.3107	7.61207	8.92022	6.40713	7.22475	6.63867	7.22843	6.65407	7.45511	6.52113	7.98627	6.69823	6.0726	7.65314	7.59583	12.0629	12.149	9.79195	8.65618	8.25449	8.53429	7.2516	7.82153	7.56816	7.94655	6.99658	9.20292	7.039	9.27432	11.5937	10.9374	9.4981	7.34074	6.26527	7.66223	6.01101	7.42434	6.85823	7.87001	10.8093	5.60663	5.94783	9.7417	7.27236	9.12254
P291xF161	H	9.64184	7.90272	6.24633	9.06285	7.1667	8.22613	7.30994	7.1632	6.65965	7.013	7.37263	7.00828	6.64537	7.25124	6.78755	5.72393	8.01284	7.14467	12.4387	12.1255	9.57426	8.38705	7.88646	8.11658	6.777	7.34388	7.16111	7.78013	6.98269	9.38283	6.75245	8.80353	11.4969	10.5082	9.14961	6.30303	6.79973	7.61258	6.19536	7.04584	6.27382	7.89683	10.7508	6.37459	5.84894	8.33901	7.38652	8.70611
P291xF161.1	H	10.6281	8.01136	8.04123	9.21672	7.62788	8.91943	7.96245	7.00899	6.38535	7.18719	5.18122	7.73599	7.19907	8.18599	6.089	5.71597	8.02013	7.85694	12.3018	12.0714	8.50084	7.34533	8.24615	8.53524	7.21303	7.54537	7.19344	7.67702	7.4453	9.45293	7.47466	9.11319	11.3758	10.6548	9.04633	7.17379	4.75267	7.10375	6.79347	7.27919	7.7888	7.68406	10.6112	5.4788	5.7861	7.81784	7.15629	8.70304
P330xF162	H	9.57807	7.91904	6.44841	9.03543	7.14616	8.37964	7.28369	7.94358	6.57315	7.10997	7.31229	7.10987	6.48625	7.20094	6.06729	5.77403	8.10335	7.07061	12.5659	12.4231	9.55231	8.32053	7.95083	7.93667	6.903	7.38664	7.21578	8.07308	7.28256	10.1005	6.48416	8.76695	11.935	10.2462	9.44825	6.02225	6.89924	7.79252	7.02702	6.97275	6.03838	7.63858	11.1979	5.44169	5.70564	8.68854	7.42837	8.61821
P330xF162.1	H	9.55984	7.82061	7.90603	9.03164	7.52348	8.86458	8.45407	7.95995	6.59434	7.06876	6.91998	7.4454	7.04936	7.92759	6.26298	5.93456	8.40505	7.57154	12.3853	12.4865	9.38709	8.24613	8.14947	8.63606	7.1265	7.46631	7.33719	7.70881	7.89944	9.82351	7.15478	8.94349	12.104	10.626	9.46365	7.15617	5.69686	7.44792	7.41263	7.38758	7.32064	7.65003	11.1967	5.35437	5.7906	9.00051	7.08091	8.84238
P299xF161	H	8.90661	8.08287	6.40536	8.99458	7.10604	8.53647	7.40286	8.21198	7.04561	7.15924	8.07766	7.58404	6.63899	7.46972	6.4225	6.59863	8.44629	7.03536	12.816	12.7074	9.36564	8.10281	7.98989	8.09977	6.90141	7.48193	7.27589	8.38051	7.33345	10.8097	6.85485	8.88604	12.1727	10.4665	10.453	6.68684	7.19323	7.89943	7.35625	7.36432	6.05893	7.38018	11.584	6.46836	5.57466	8.18563	7.57651	8.66865
P299xF161.1	H	9.05933	8.3049	8.09994	9.201	7.56444	8.62745	6.97258	8.21441	6.51499	7.35376	10.1439	5.86493	6.81403	7.45179	5.83834	6.05614	8.34692	7.34452	11.9917	12.5332	9.69822	8.59466	8.04985	8.31223	6.92319	7.72964	7.48264	7.16741	7.34125	10.7865	6.73477	9.16307	11.4094	10.2104	10.1952	7.24106	9.73497	7.49386	6.36491	7.19464	5.57859	7.77369	11.3743	5.22965	5.91265	7.6991	7.16393	8.40657
P290xF157	H	9.70188	7.84279	6.49736	9.12054	7.25251	8.72541	7.29618	7.44351	7.25058	6.88983	7.32474	7.19272	6.66452	7.26986	6.14518	6.39531	7.90122	7.09293	12.432	12.0717	9.64321	8.45482	7.94549	8.40192	7.01667	7.47363	7.18186	8.62101	7.05132	9.2634	6.75577	8.86559	11.974	10.5986	10.0687	6.51688	7.02842	8.08898	6.73526	7.1086	6.49721	7.51905	10.919	6.34902	5.96931	10.6154	7.52156	8.94317
P290xF157.1	H	9.9321	8.33729	8.30266	9.2932	7.61336	8.90786	7.30522	7.75054	6.59389	7.12835	9.97623	6.6775	6.85908	7.68556	6.0866	6.82842	8.25747	7.36842	12.0552	12.2529	10.2777	9.24454	8.02903	8.51588	7.06134	7.57147	7.43683	7.637	7.37729	9.57763	6.74356	9.15936	11.6212	10.6779	10.0517	7.65504	9.82174	7.53559	5.99905	7.28239	5.8515	7.87541	11.0847	5.82009	5.9996	10.7012	7.11446	9.00498
P302xF169	H	9.0376	8.10351	6.39883	9.12884	7.24256	8.44411	7.58282	7.63712	6.87798	6.85751	6.61665	7.31436	6.5005	7.29885	6.1853	6.33769	8.24862	7.12938	12.2168	12.3926	9.30325	8.08338	7.97993	8.17829	7.00356	7.54962	7.20371	8.25603	7.4352	9.85763	6.83977	8.83475	11.9166	10.2996	10.084	6.45857	5.83675	7.72688	6.81901	7.25862	6.22221	7.61006	11.2165	6.29079	5.58961	10.2496	7.48071	8.88826
P302xF169.1	H	10.3773	8.49024	8.53569	9.49336	7.82004	8.9619	8.06645	7.49481	6.88674	7.7411	8.00759	7.45779	6.64451	8.18761	5.95063	6.35382	8.46293	7.83425	12.2046	12.5268	9.83495	8.64714	8.49737	8.71801	7.47862	7.74187	7.66061	7.4371	8.06142	10.0124	7.35115	9.45799	11.935	10.4675	10.0935	7.66441	7.97246	7.7081	6.69923	7.46568	6.74907	7.59331	11.2767	5.31928	6.09353	10.1797	7.35134	9.11324
P290xF162	H	9.22351	7.99087	6.61388	9.0168	7.17549	8.43371	7.36449	7.83985	6.73961	6.89819	7.56177	7.08034	6.54973	7.27562	6.195	6.14317	8.2113	7.09102	12.6187	12.397	9.6561	8.44626	7.92216	8.18408	6.82791	7.49778	7.17261	8.56255	7.16157	9.88653	6.69306	8.79219	11.9759	10.4074	9.97654	6.52387	6.81896	7.95439	6.83381	7.18501	6.15436	7.64069	11.2462	6.18348	5.80693	10.226	7.44879	8.68698
P290xF162.1	H	10.9228	8.23625	8.87905	9.43745	7.69784	8.72504	7.53799	7.60651	6.6986	7.43437	7.19319	7.51008	6.74876	8.03786	6.18996	6.32771	8.32045	7.65648	12.1632	12.5081	9.55229	8.3693	8.37369	8.70077	7.42426	7.78206	7.61069	7.2257	7.95214	10.1867	7.3845	9.29928	11.9897	10.4794	9.92558	7.63634	6.88154	7.62344	7.20354	7.57097	6.75002	8.01448	11.2591	5.2387	6.11097	10.2093	7.24557	8.84865
P312xF169	H	8.76253	8.1974	6.52975	9.13958	7.33204	8.93191	7.36095	7.58581	7.10712	6.91244	6.44716	7.33699	6.40333	7.50645	6.85871	6.17369	7.8427	7.16848	12.2122	12.3206	9.71211	8.53115	8.02836	8.33065	7.03844	7.53833	7.25349	8.741	6.88176	10.0871	6.89531	8.89995	11.9206	10.4709	9.73009	6.74956	7.01407	8.20131	6.94507	7.15235	6.16329	7.82039	10.9272	6.06631	6.54712	8.08674	7.54145	9.01487
P312xF169.1	H	11.7097	8.07119	8.29475	9.33492	7.66367	9.02494	7.88763	7.50047	6.97222	7.40579	5.83915	7.77401	6.77087	8.11478	6.14092	6.46859	7.62596	7.67368	11.9513	12.3079	9.25218	8.17738	8.18619	8.75468	7.17878	7.42405	7.27086	7.78198	7.22298	10.2196	7.60342	8.95656	11.8402	10.4436	9.67846	7.51465	5.67558	7.64282	7.23417	7.11572	7.39106	7.79602	10.8911	5.67927	6.38821	7.68415	7.11026	8.91558
P284xF159	H	9.55467	8.0222	5.86234	8.86455	7.04849	8.52456	7.18058	7.402	6.6129	6.91332	6.82602	6.93791	6.03684	7.17847	6.08036	6.13625	7.4333	6.98551	12.539	11.9309	9.5336	8.38469	7.80993	8.04594	6.81091	7.46302	6.89271	8.57254	6.5234	9.16197	6.61526	8.58717	11.4329	10.4684	9.80347	6.52692	6.1106	7.88294	6.51829	6.90158	5.83598	7.47485	10.6913	5.99925	5.78219	9.66273	7.28563	8.48647
P284xF159.1	H	10.1358	7.91949	7.52188	9.13159	7.40666	8.7448	7.87254	7.57056	6.56235	7.27501	4.82805	7.47822	6.79681	7.94993	6.47695	6.77089	7.66805	7.67852	12.1026	12.2106	8.92664	7.83479	8.12184	8.33053	7.09573	7.31955	7.11886	7.89978	6.91118	9.50248	7.28788	8.94236	11.7152	10.9576	9.86657	6.9717	5.12018	7.38957	7.21919	7.1456	7.5277	7.63042	10.9915	5.82959	6.03202	9.66577	7.03302	8.58356
P272xF162	H	9.69562	8.1149	6.44032	8.92935	7.12926	8.2648	7.35566	7.81961	6.52528	7.28298	6.50381	7.03613	6.52633	7.25209	6.08081	6.23105	8.37467	7.10092	12.5176	12.3352	9.28078	8.03875	7.88864	8.0837	6.63174	7.37934	7.09801	8.23818	7.30162	10.0638	6.58696	8.69646	11.9006	10.2863	9.70255	6.36307	6.07696	7.85356	7.03441	7.12601	6.2486	7.67794	11.2523	5.71669	5.80636	9.30106	7.27761	8.4401
P272xF162.1	H	9.40035	8.49803	8.40573	9.43895	7.66397	8.8453	7.42641	8.22404	6.66708	7.48695	9.34177	7.04612	6.80147	7.79292	6.27259	6.53397	8.85883	7.54256	12.2584	12.5686	10.1822	9.00851	8.25995	8.4219	7.40884	7.79325	7.61897	7.75654	7.88256	10.0644	7.01342	9.32681	11.9207	10.7399	10.0687	7.50466	9.29864	7.87479	6.70412	7.37883	6.46528	7.90487	11.4219	5.73694	6.06916	9.81466	7.37669	8.95429
P330xF159	H	9.13222	8.1674	6.38533	8.98621	7.17201	8.61071	7.50739	7.82692	6.5766	6.6907	5.94666	7.31164	6.41129	7.28894	6.14647	6.60628	8.08377	7.06576	12.197	12.2833	9.2114	7.97681	7.91171	8.11629	6.97519	7.53755	7.06911	8.44318	7.32586	9.92502	6.51623	8.77068	11.9514	10.284	9.89356	6.56451	5.25617	7.88422	7.32498	7.20367	6.18441	7.3709	11.1466	5.99197	5.6416	9.09295	7.41231	8.65285
P330xF159.1	H	8.76581	8.5119	8.46842	9.47472	7.76048	8.86308	6.91978	7.90653	6.73144	7.77375	7.83817	7.71374	6.63148	7.87867	6.01913	6.88325	8.18598	7.60594	12.1432	12.4886	9.89052	8.75618	8.38412	8.58256	7.39376	7.74946	7.53898	7.49088	7.76706	10.3464	7.24705	9.3822	12.0267	10.4813	10.2004	7.57724	7.31534	7.67412	7.06102	7.64592	6.47759	7.73058	11.3394	5.46106	6.25886	8.95004	7.41561	8.89504
P272xF161	H	9.49386	8.14995	6.47564	9.07509	7.22891	8.61658	7.62568	7.55105	6.67283	6.85699	6.40825	7.23549	6.61669	7.35616	6.30455	6.29115	7.91237	7.11998	12.1621	12.2323	9.15267	7.93421	7.92732	8.04502	6.88593	7.5192	7.17094	8.67579	7.0093	9.52559	6.76848	8.76066	11.5119	10.6709	9.52327	6.23856	5.69017	8.10715	6.85825	7.01952	6.36204	7.84726	10.9191	6.04522	5.88301	9.75102	7.34435	8.60337
P272xF161.1	H	10.2701	7.97582	7.94562	9.08672	7.3963	8.46954	7.82575	6.78216	6.08803	7.08172	6.32528	7.60079	6.96127	8.05443	5.85834	5.51556	7.57234	7.68282	12.041	11.767	7.58657	6.21991	8.16716	8.47057	7.08122	7.60593	6.87076	7.19993	7.19638	8.80124	7.09939	8.83732	10.9387	10.2185	8.66443	6.95231	5.0039	6.99924	7.06405	7.23015	7.39385	7.14244	10.1813	5.10615	5.51431	8.5433	6.94552	8.213
P290xF169	H	9.253	8.01598	6.35552	8.95626	7.22409	8.5714	7.36858	7.98019	6.88638	6.9347	6.46811	7.16287	6.43975	7.42076	6.14466	6.64346	8.46584	7.01748	12.4544	12.4409	9.35105	8.17529	7.92979	8.27281	6.80697	7.39008	7.05213	8.61498	7.32245	10.5109	7.31195	8.78655	12.1732	10.4278	10.2693	7.62106	6.91771	7.86229	7.41999	7.29197	6.18048	7.4352	11.386	6.75809	5.7486	8.95471	7.26469	8.96071
P290xF169.1	H	9.55326	8.34353	8.36619	9.16903	7.61393	8.71286	6.96956	7.94378	6.88898	7.38871	9.10554	7.074	6.80602	7.93665	6.11466	6.72344	8.85423	7.50395	12.0862	12.6854	10.1273	9.01508	8.23598	8.63869	7.26029	7.66398	7.51072	7.69676	7.88093	10.9893	7.37743	9.26815	12.1433	10.6378	10.1122	7.36064	9.23017	7.53781	6.68632	7.57013	6.49286	7.88182	11.5586	5.76714	6.25276	8.85396	7.35595	9.2555
P284xF169	H	9.09481	7.9156	6.96325	8.78071	6.95887	8.69111	7.31136	7.36347	6.58841	6.89288	6.26284	6.99522	6.21297	7.29973	6.14417	5.77969	7.6616	6.85678	12.495	11.9636	8.94561	7.7867	7.78186	8.10517	6.55198	7.38759	6.88198	7.95527	6.73463	9.28032	6.91743	8.5201	11.5286	10.4221	9.48482	7.14983	4.89795	7.60151	6.66557	6.78575	6.13663	7.43134	10.8391	6.18805	5.85285	9.03284	7.15996	8.61534
P284xF169.1	H	9.50445	8.40181	8.32699	9.37757	7.70286	8.9391	7.77888	7.63318	6.61205	7.38451	6.874	7.62659	6.73851	8.02653	6.35703	6.50002	8.25069	7.63634	12.1818	12.5173	9.46891	8.27959	8.29947	8.4393	7.41194	7.67595	7.47259	7.77144	7.66575	9.67544	7.24306	9.25752	11.7522	10.6992	9.76141	7.22478	5.59016	7.55005	7.10628	7.36102	7.04914	7.796	11.139	5.63238	5.95556	8.87271	7.1228	8.77145
P272xF169	H	9.36959	8.00752	6.82153	8.88911	7.10666	8.5479	7.31875	7.99204	6.55022	6.80989	6.72478	7.17307	6.42835	7.41689	6.24801	6.63214	8.3311	7.07245	12.2017	12.4979	9.14977	7.88917	7.85523	8.15277	6.84417	7.36239	6.9817	8.25007	7.17646	9.78317	6.9835	8.64751	12.0114	10.2761	10.5897	6.91743	6.15799	7.99464	7.46062	7.23623	6.17218	7.48382	11.5717	6.08647	6.12843	9.3755	7.34582	8.552
P272xF169.1	H	9.26362	8.10693	6.20032	9.06524	7.47252	8.65592	7.01554	8.27723	6.47443	7.43544	9.91273	5.93597	6.67458	7.68953	6.1513	6.33915	8.39572	7.24603	12.0722	12.2745	10.0857	9.06687	7.83382	8.04946	6.97214	7.40328	7.18419	7.00584	7.46851	9.77641	6.63367	8.99297	11.3896	10.1602	10.2332	7.3197	10.6797	7.6447	6.2696	7.23022	5.26004	7.66732	11.2927	5.67372	5.88091	9.71421	6.97367	8.50258
P302xF159	H	8.93185	8.04062	6.29451	8.97393	7.17344	8.48183	7.5527	7.03688	6.27789	6.52801	5.45037	7.28382	6.49974	7.38975	6.074	5.87618	7.53238	7.08264	12.2146	11.6604	8.58336	7.40371	7.84516	8.05603	6.83991	7.36669	6.89432	7.62333	6.71549	9.15987	6.91746	8.6613	11.2261	10.3706	9.07144	6.14825	4.5505	7.06877	6.66483	7.02138	6.57967	7.03221	10.3372	6.05661	5.34174	8.45875	7.18385	8.41185
P302xF159.1	H	10.1052	8.18687	8.42473	9.30275	7.62139	8.83118	7.6417	7.44632	6.3074	7.4711	8.09553	7.13261	6.1121	7.68134	5.76473	6.39747	8.02886	7.51936	12.1625	12.0104	10.0792	8.91271	8.26755	8.54341	7.13043	7.68246	7.49639	7.53867	7.35009	9.86517	7.16294	9.18089	11.5828	10.8591	9.56625	7.24822	7.91854	7.57732	6.51713	7.5001	6.56146	7.6443	10.7433	5.37144	5.58431	8.65514	7.35229	8.79958
P312xF161	H	9.73217	8.0857	6.05729	8.9976	7.1866	8.4956	7.41404	7.28353	6.30915	6.74284	5.79941	7.3049	6.91586	7.55386	6.17564	5.87434	7.82411	7.15196	12.159	12.1742	8.90439	7.63922	7.94723	8.19962	6.8976	7.53011	7.02369	8.01517	7.00566	9.58386	6.84357	8.72232	11.4062	10.2484	9.57493	6.3273	4.77779	7.67641	6.8258	7.0503	6.61682	7.53258	10.7455	5.92588	5.79343	9.226	7.29275	8.48314
P312xF161.1	H	9.45394	7.50961	7.58822	8.89329	7.18545	8.92864	7.73265	6.44811	5.81225	7.01205	4.47754	7.19629	7.14717	8.04859	5.56727	5.28589	7.52	7.59587	11.839	11.8628	8.36621	7.24317	8.06543	9.48615	6.7995	7.15798	6.8597	7.13418	6.88997	9.11089	7.49645	8.75974	11.3059	10.6572	8.7475	6.54516	4.56933	7.28879	6.50893	7.01271	7.9924	7.10706	10.4048	5.60265	5.60681	8.64568	6.87075	8.84586
P312xF161.2	H	8.67454	7.51291	7.68413	8.72928	7.16382	8.69976	7.5153	6.7287	6.2287	7.05351	4.6778	7.20331	6.21444	7.99358	5.54345	5.26111	7.58449	7.51169	12.3947	12.0191	8.17086	6.98386	8.02488	9.91224	6.93029	6.91126	6.84927	7.38753	6.80071	9.20065	7.90862	8.81967	11.2542	10.4887	8.80613	6.83462	4.48332	7.52771	6.53563	7.10926	7.70009	7.23997	10.563	5.68061	5.98317	8.46036	7.68204	8.94748
P312xF157	H	8.97871	8.01188	6.95739	8.9648	7.15915	8.47382	7.22896	7.36861	6.49955	6.85201	6.75083	7.36261	6.61409	7.41467	5.92978	6.24411	7.43806	7.0555	12.2813	12.0354	8.62894	7.38503	7.88892	8.02231	6.85822	7.39558	6.92897	7.88589	6.89683	9.59076	6.73332	8.68004	11.5729	10.2702	9.59008	6.18215	6.79292	7.47933	7.12748	7.18413	6.58601	7.28164	10.7624	5.85727	5.62011	8.83828	7.28845	8.17408
P312xF157.1	H	9.25507	8.07295	8.36128	9.16748	7.44956	8.47623	7.09742	6.99196	5.65993	7.19156	9.5327	6.72247	6.37884	7.30384	5.75868	5.89356	7.57715	7.19969	11.7859	11.9228	9.85152	8.75708	8.06569	8.32336	6.85361	7.58664	7.37945	6.944	7.13212	9.57576	6.11242	9.09117	10.9093	10.0221	8.99944	7.50338	8.32353	6.92234	6.46805	7.28115	4.82862	7.49623	10.5519	5.08296	5.49421	8.69355	7.08004	8.13201
P284xF161	H	8.87137	8.00481	5.88625	8.91541	7.20485	8.62103	7.20063	7.1545	6.33748	6.69357	5.5395	7.26852	6.61995	7.46784	5.91217	5.29681	7.45182	7.07671	12.1093	11.755	8.42511	7.18364	7.85343	7.95608	6.98356	7.37335	6.98311	7.826	6.53368	8.46352	6.94017	8.67413	11.2045	10.6	8.69049	6.1807	6.31323	7.46773	6.79969	7.04304	6.81229	7.52841	10.3675	5.90662	5.62602	9.59447	7.22914	8.50703
P284xF161.1	H	10.0104	7.75884	7.86454	9.06201	7.46549	8.85337	8.34967	7.40715	6.724	7.28315	6.54639	7.38737	7.03731	8.0026	6.06439	5.84828	8.08641	7.61023	12.1266	12.1336	9.44045	8.31586	8.19407	8.53963	7.14394	7.40587	7.30043	8.29723	7.21659	9.19446	7.29444	8.8096	11.3788	10.8422	9.56909	7.05114	6.5353	7.73607	6.92577	6.98746	7.20883	7.77445	10.6493	5.89142	6.02139	9.76296	7.00661	8.65261
P290xF159	H	9.40875	8.1913	6.45986	9.16638	7.32763	8.84103	7.78038	7.06322	6.55873	7.06035	5.59518	7.59381	6.74725	7.52839	5.94647	6.33321	7.70698	7.26626	12.332	11.9155	8.81513	7.60693	8.09304	8.21426	6.97453	7.50515	7.10963	8.1454	6.88247	9.35405	7.04673	8.84356	11.5981	10.474	9.922	6.67101	6.37546	7.63858	7.00955	7.3372	7.12767	7.3196	10.704	6.07076	5.67317	9.47847	7.47195	8.75398
P290xF159.1	H	10.2668	8.38889	8.5471	9.38737	7.74884	9.09325	7.94072	6.9962	6.82324	7.56377	5.71853	7.65618	6.6105	7.9489	5.97009	6.47707	8.03563	7.67625	12.0355	12.187	9.66299	8.50093	8.28827	8.51427	7.3061	7.72456	7.52133	8.07614	7.54599	9.72173	7.54741	9.11311	11.6078	10.7744	9.90814	7.11765	6.47541	7.70103	6.86809	7.42148	7.11008	7.69288	10.8013	5.62974	6.22922	9.76403	7.08051	9.04702
P284xF162	H	9.52815	8.11951	6.18119	8.98136	7.12187	8.1127	7.84383	7.72953	6.21046	6.9127	7.53269	7.39407	6.67791	7.50856	5.93764	6.09412	7.96114	7.01635	12.3777	12.3504	8.37478	6.98611	7.93607	7.95761	6.99101	7.42526	6.85996	7.38144	7.22548	9.9789	6.89547	8.74097	11.8368	10.2811	9.55981	6.29991	7.46614	7.48854	7.70683	7.21998	6.86222	7.55065	11.2383	6.00692	5.71319	9.3689	7.38636	8.4666
P284xF162.1	H	9.94829	8.40914	8.41504	9.33805	7.69519	8.67212	7.8845	7.89568	6.47502	7.3377	8.71796	7.18513	6.6761	7.71049	5.98517	6.28404	8.62558	7.57583	12.0245	12.5724	9.97837	8.83689	8.29059	8.57909	7.22424	7.73234	7.55351	7.08935	7.82492	10.2696	6.98501	9.24338	11.9268	10.4896	9.82725	6.99744	8.60948	7.52563	6.74223	7.31611	6.15077	7.7255	11.3866	5.40344	5.79503	9.59681	7.23308	8.64847
P312xF162	H	8.81332	8.13671	5.83639	9.01026	7.26938	8.52007	7.31616	7.38739	6.62824	7.17604	5.65146	7.27321	7.13682	7.75045	6.03867	5.57547	7.53627	7.23296	12.1888	11.9817	8.91809	7.72006	8.00267	8.07716	6.84645	7.45239	6.93547	7.9441	6.77393	9.32988	6.99417	8.70439	11.4923	10.2388	9.43577	6.19753	6.56527	7.55032	7.03248	7.07879	7.36014	7.27347	10.6268	5.93425	5.83098	9.29647	7.31684	8.45877
P312xF162.1	H	9.72209	8.10695	8.10801	9.1793	7.53432	8.62085	7.18008	7.62116	6.55675	7.41516	9.31133	6.95865	6.87222	7.64716	6.17813	5.99298	8.36492	7.2438	11.7595	12.4374	10.3828	9.25587	8.11747	8.49068	7.09675	7.56332	7.3748	7.04605	7.65411	10.2297	6.78895	9.14644	11.4243	10.4315	9.72697	7.43178	8.85809	7.66526	6.23582	7.40226	6.23701	8.06467	11.0504	5.31748	5.93	8.72513	7.24944	8.72175
P330xF169	H	9.54804	8.04208	6.69067	8.94445	7.22004	8.64362	7.51233	7.63777	6.50796	6.75707	5.04745	7.3853	6.88841	7.65546	6.22333	6.11226	7.87575	7.15694	12.4669	12.2971	8.5363	7.25478	7.94665	8.11777	6.88199	7.34378	6.97087	8.26642	7.06864	9.62483	6.81323	8.70401	11.8675	10.1557	9.82342	6.72951	6.95747	7.82776	7.35617	6.9593	7.11353	7.41929	11.1177	6.01973	5.81763	8.37963	7.3399	8.77439
P330xF169.1	H	10.4383	8.27884	8.37382	9.4095	7.67265	8.75046	8.62106	7.20757	6.7408	7.39548	5.19558	7.68575	7.11368	8.11591	6.14289	6.04055	7.85878	7.71082	12.1451	12.297	8.69307	7.48119	8.25695	8.78528	7.16605	7.52327	7.40444	7.38078	7.67813	9.67509	7.16475	8.99772	11.8326	10.207	9.31633	6.77324	5.05815	7.12078	7.12784	7.26766	7.24098	7.40241	10.8609	5.40972	6.00653	8.06672	7.11315	8.63776
P272xF159	H	9.20079	7.9718	6.11177	8.89079	7.04491	8.77259	7.18132	7.24718	6.8449	6.76715	6.23733	7.09968	6.46066	7.39315	5.98261	6.13425	7.80834	7.01786	12.3551	11.9373	9.0098	7.82938	7.78425	8.19267	6.80704	7.36974	6.92863	8.51226	6.69295	9.27328	6.94241	8.58431	11.3461	10.6025	9.7144	6.21421	4.98925	8.08546	6.90187	6.98712	6.96698	7.36032	10.7239	6.33392	6.15188	9.6555	7.26973	8.69584
P272xF159.1	H	9.53894	8.22011	8.16273	9.15427	7.51139	9.08572	7.02182	7.24296	6.74441	7.05746	9.60768	6.57213	6.5627	7.44836	6.41233	6.14539	7.86845	7.22667	11.7687	11.8689	10.4578	9.42796	8.00959	8.41567	7.07779	7.66759	7.38807	8.30514	6.7261	8.88775	6.16596	9.02025	10.9095	10.8141	9.45128	7.85225	9.0529	8.0988	5.60074	7.15177	5.72344	7.88928	10.5884	5.49061	5.97201	9.92134	6.98135	8.84443
P299xF157	H	8.98984	8.01721	6.4211	8.94565	7.13492	8.51327	7.33053	7.50591	6.49742	6.83896	5.96337	7.32597	6.27519	7.37677	6.03352	5.64909	7.23075	7.03672	12.1666	11.9338	7.84658	6.40935	7.82263	7.85439	6.88284	7.31497	6.87162	7.93083	6.58543	9.26497	6.9002	8.64678	11.6564	10.2431	9.25484	6.01438	4.66211	7.48906	7.2276	7.04352	6.70964	7.1139	10.6417	6.18121	5.65574	8.59328	7.23358	8.32113
P299xF157.1	H	8.73645	8.28807	8.20396	9.31825	7.59612	8.98104	6.70237	7.75913	6.81441	7.33042	6.02766	7.6395	6.21872	7.94272	6.27394	6.25623	8.20489	7.48279	12.0017	12.4055	8.75286	7.47788	8.32731	8.60976	7.36349	7.7202	7.44778	8.04058	7.38039	9.96555	7.43511	9.11517	11.9293	10.8342	9.68003	7.22552	6.857	7.55334	7.48041	7.55741	6.96113	7.76197	10.9544	5.97206	6.13749	8.78919	7.05674	8.64498
P330xF161	H	9.24719	8.16468	6.66435	9.13917	7.30782	8.60662	7.90065	7.69063	6.52459	7.07269	4.92221	7.54397	7.27181	7.83365	6.42336	6.40522	7.9019	7.26928	12.4602	12.4562	8.49168	7.08221	8.00768	8.31742	7.11355	7.53621	7.05232	8.14475	7.13736	10.2155	6.9062	8.83337	11.8746	10.3064	9.67681	6.33193	4.81688	7.74828	7.8068	7.38727	7.25239	7.50029	11.2014	6.1776	5.89179	8.81536	7.47932	8.64563
P330xF161.1	H	9.29006	8.18184	8.33387	9.32989	7.65976	8.87197	7.26219	7.78314	6.68328	7.02454	7.78046	7.44566	6.52639	7.82022	6.11159	6.47196	7.99918	7.45614	12.0743	12.4734	9.73177	8.52452	8.28007	8.56731	7.28642	7.84087	7.53596	7.24889	7.55511	10.3894	7.01886	9.23728	11.8158	10.3571	9.9138	7.66726	7.41152	7.5747	6.95913	7.42333	6.35944	7.92659	11.1903	5.56675	5.9234	8.65703	7.1969	8.67188
F047	F	9.12478	8.19305	6.72333	9.50906	7.73694	9.27683	7.58068	8.45582	7.57545	7.16675	6.66655	7.71783	6.16516	7.92773	7.45658	7.22655	8.3916	7.2261	12.9512	12.4225	9.46408	8.28505	7.13789	8.78406	7.2664	7.42473	7.41998	8.80934	7.11626	9.63776	7.67822	8.95385	12.1902	10.7896	10.4131	7.08294	7.08336	7.86964	7.81389	7.30273	7.63349	8.00162	11.4177	6.78164	6.6104	9.10848	6.96903	8.75304
F047.1	F	10.002	8.1037	6.22425	9.29648	7.51228	9.20627	7.27353	8.34127	7.05299	7.1765	7.27987	7.52262	6.29756	7.80688	6.46824	7.13951	8.57465	7.04879	12.7585	12.4617	9.4654	8.26407	6.90272	9.26007	7.06441	7.29519	7.2083	8.16093	7.08618	10.0829	7.69801	8.77197	12.1521	10.8182	10.6939	7.00524	6.15553	7.94302	7.64875	7.12484	7.2969	8.18258	11.5334	6.55076	6.66489	8.75378	7.25869	8.83281
F047.2	F	8.29736	7.98529	6.509	9.10027	7.30844	8.91709	7.58232	7.73222	6.56185	6.24264	5.59926	7.45404	6.19928	7.09396	6.20598	7.11752	8.14968	7.09372	12.0348	12.3885	8.54761	7.16174	8.19728	8.82427	7.09494	7.52588	6.97868	8.40298	7.14144	9.55731	6.88617	8.82481	12.1323	10.2898	10.0358	6.34785	7.18064	7.69799	7.97352	7.40947	7.17013	7.59567	11.3986	5.97436	6.04161	8.70742	6.95147	8.71525
F047.3	F	8.92428	7.73202	5.75523	8.8202	7.0536	8.68246	7.45564	7.64962	6.4882	6.38441	6.6459	7.44224	5.37656	7.35071	5.90254	6.78866	7.57998	6.77362	12.2217	12.1166	9.1043	6.00709	7.7105	8.49149	6.87406	7.36462	6.47729	8.0784	6.7498	9.2734	6.83249	8.58897	11.7091	10.2497	10.0435	6.69377	4.68549	7.542	8.0347	7.07083	7.35336	7.61197	11.0621	6.16509	6.12769	8.84345	6.96076	8.41949
F047.4	F	9.18472	8.26384	6.90368	9.14844	7.49568	8.91843	7.67959	7.80518	6.70724	6.75179	8.00213	7.1209	6.01844	7.85025	6.19188	7.05837	7.99476	7.17358	12.128	12.1862	9.89385	8.75224	8.25795	8.35841	7.08255	7.53851	7.35667	7.86787	7.16818	9.49443	7.1333	8.93743	11.8109	10.6154	10.192	7.17071	7.7176	7.61916	6.98108	7.26124	6.24066	7.83611	11.2355	6.07191	6.14736	8.86212	7.67307	8.87903
F047.5	F	9.42703	8.23086	8.79903	9.30553	8.47721	8.60404	7.9401	8.02301	7.71543	6.39975	7.16174	7.94815	6.4313	7.93126	5.90736	7.27043	8.04696	7.07013	12.3014	12.3917	8.75947	7.42802	8.65833	8.73208	7.2808	7.60081	7.23255	7.25837	8.52131	9.80313	7.7583	9.10853	11.8304	10.5619	10.4856	7.51619	5.6418	7.69548	8.16859	7.57411	7.00692	8.16838	11.22	6.61624	6.46982	9.14107	7.33174	8.53311
F047.6	F	9.792	8.31131	8.29405	9.43112	7.62186	9.18168	7.9386	7.76285	6.4242	7.35548	5.77715	7.65694	5.248	7.98932	5.8298	7.02174	7.49505	7.41967	12.0843	12.1479	8.78757	7.52716	8.35203	8.23149	7.20598	7.62231	7.4122	7.02035	7.21006	9.30494	6.98886	9.00093	11.6642	9.9673	9.66569	7.61388	6.50344	6.82967	7.5787	7.49477	7.16623	7.58657	10.8947	5.86159	6.37621	8.69223	7.41684	8.37949
F047.7	F	9.61336	8.65373	8.33234	9.46635	7.76901	9.03337	8.47286	7.84435	6.64206	7.3373	6.19259	7.87763	7.40548	8.54967	6.17965	7.10562	7.89275	7.68436	12.4226	12.2482	8.37804	7.04249	8.51456	7.98455	7.33878	7.75305	7.28058	7.81218	7.50261	9.33617	7.21832	8.99833	11.8773	10.2308	9.65273	7.84666	6.71	6.97884	7.76685	7.3051	7.96064	7.60286	11.0371	5.92347	6.16277	8.50253	7.38869	8.40845
F055	F	9.12644	8.01678	6.57928	9.43634	7.65155	9.02788	7.57824	8.20548	7.06857	6.9476	8.86219	7.30795	6.50404	7.75896	6.24816	6.71693	8.6401	7.02687	12.6038	12.4522	9.52188	8.31063	6.94215	8.82673	6.98376	7.4435	7.41346	8.72255	7.75028	10.0733	7.01525	8.92473	11.9877	10.9538	9.63116	7.06564	6.80035	7.77737	6.8767	7.29703	6.69546	7.61327	11.3937	6.25355	6.20371	8.64621	6.9237	8.91535
F055.1	F	10.0315	8.34071	6.75393	9.49172	7.75609	8.69089	6.98283	7.99654	7.11663	7.45024	10.1424	7.10682	7.18688	7.73009	6.92666	6.83084	9.04396	7.28834	12.7678	12.3473	9.90149	8.74758	7.30189	9.20713	7.22035	7.63168	7.59589	8.12704	7.34076	9.64818	6.70561	9.13426	11.4548	10.7088	10.0198	7.55347	9.58915	7.63313	5.90989	7.46004	6.53833	7.59375	11.4149	6.70997	5.91417	9.01326	7.58744	8.69105
F055.2	F	8.55024	7.97805	7.07579	8.90155	7.2209	8.65696	7.54515	7.95062	6.74483	6.62656	7.51747	6.97207	5.84298	7.96532	6.33099	6.67604	8.17197	7.33461	12.6354	12.402	9.246	8.01509	8.32077	8.08232	6.70072	7.55334	7.14761	7.91797	7.98808	10.1105	7.2712	8.72581	12.0377	10.8804	9.57742	6.60381	7.061	7.44179	7.29187	7.15771	6.59153	7.48339	11.4336	6.15401	6.23633	8.7615	7.4935	9.12946
F055.3	F	9.07081	8.08386	8.46437	8.88225	8.22407	8.30036	7.74843	7.70614	7.31115	6.77074	7.52652	7.31132	6.45544	7.89924	5.82553	6.67438	8.33967	6.95812	12.3935	12.4401	8.93828	7.70601	8.53408	8.35842	7.0084	7.43882	7.10163	6.83874	8.10762	9.9859	7.23037	8.8153	11.8706	10.4879	9.61217	6.62682	5.38331	7.35667	7.34305	7.37597	6.60981	7.34406	11.3476	6.29707	6.1223	8.32204	7.42023	8.94249
F062	F	9.14947	8.15573	7.00771	9.63503	7.77599	9.14926	7.69055	7.84627	7.17329	6.26857	5.43794	7.92179	6.59223	7.94984	5.6804	6.79034	7.15427	7.28116	12.1977	11.9429	8.76584	7.56347	7.00634	8.47543	7.2077	7.36135	7.38793	8.45005	7.01638	8.68734	6.97713	8.96931	11.9441	10.5423	9.40735	6.96754	5.05596	7.58227	7.48488	7.50047	7.42752	7.30048	10.9566	5.83961	6.28845	8.70862	6.81321	8.92781
F062.1	F	9.81769	8.22904	6.82068	9.46718	7.64779	8.7818	7.42444	7.87836	6.7564	7.05519	7.20786	7.73271	6.27026	7.74513	6.38533	6.77539	7.53772	7.09535	12.6255	12.0821	9.14402	7.93014	7.0294	9.20001	7.09659	7.50794	7.32917	7.65767	7.09528	8.57772	7.39492	8.84842	12.0832	10.5616	9.49031	6.62576	5.25232	7.54556	7.54071	7.09092	6.77625	7.31659	11.2003	6.17502	6.54841	8.63524	7.3818	9.10918
F062.2	F	9.25415	7.84064	7.07932	9.3596	7.70039	9.11815	8.22664	7.72853	7.03097	6.50389	5.80617	7.79612	5.78633	7.97944	6.67694	6.81252	7.67032	7.48722	12.3091	12.3047	9.36221	6.99144	8.48687	8.03928	7.19831	6.98774	7.05451	8.3353	7.38227	9.29849	7.47687	8.98048	12.0283	10.576	9.84138	6.93112	6.7556	7.97322	8.08448	7.57719	7.10519	7.66248	11.4053	5.97451	6.27509	8.82134	7.7538	9.29077
F062.3	F	8.64199	7.99264	8.74408	9.19083	8.29949	8.22818	6.82593	7.81511	7.72622	7.24232	9.78714	6.32258	6.29526	7.59557	5.87693	6.8736	7.91885	7.26894	11.9789	12.4628	10.4865	9.37991	8.50963	8.0567	7.02292	7.36526	7.52317	7.76012	7.40961	9.5251	6.64125	9.0415	11.9037	10.5022	9.93794	6.979	9.37127	7.85395	6.32667	7.43463	5.66903	7.76584	11.5382	6.03869	6.02531	8.95308	7.67064	9.33984
F072	F	9.76389	7.88902	7.04626	9.51853	7.63362	8.91827	7.56058	8.05833	6.92895	6.23199	6.9303	7.59724	6.24518	7.69575	6.36366	6.8742	7.81212	7.04693	12.4526	11.7942	9.11893	7.97276	6.98933	8.29755	7.0605	7.33305	7.28434	8.56445	7.14362	9.38414	6.99361	8.79137	11.8549	10.4816	9.72835	6.81642	6.54036	7.55713	7.37231	7.19676	6.86523	7.84795	10.8851	6.02878	6.27093	9.34936	6.76314	8.71408
F072.1	F	10.0207	8.2381	6.9685	9.54433	7.73688	8.94154	7.31965	7.91633	7.18404	6.73004	6.88341	7.68907	6.56418	7.88977	8.00097	6.6712	7.67771	7.2656	12.6491	11.9829	9.24107	8.09369	7.09888	9.25504	7.05112	7.47072	7.30121	8.4884	7.18435	9.58955	7.33599	8.8751	12.0126	10.6276	9.78444	6.79149	5.69751	7.80201	7.27213	7.23106	7.12295	7.55202	11.1204	5.94709	6.56543	9.30249	7.42052	8.94719
F072.2	F	9.32703	7.98796	7.1336	8.95571	7.23531	8.78816	7.90566	7.34063	6.72358	6.58665	5.10759	7.30575	5.73469	7.69448	6.29487	6.74884	7.44269	7.1797	12.2432	12.0658	8.79091	7.54391	8.28511	7.83863	6.78045	7.47479	6.88981	7.58213	7.0577	9.71152	7.10201	8.65335	11.7308	10.4122	9.80133	6.44336	6.33218	7.32001	7.45342	7.21583	6.82079	7.90544	11.1809	6.04007	6.18435	9.56422	7.49206	9.11012
F072.3	F	9.74814	8.09607	8.52844	9.11479	8.33593	7.87877	7.50474	7.8224	6.58298	7.30347	8.97931	6.71424	6.30084	7.36812	5.89759	6.93594	7.79865	7.31227	11.9982	12.3025	10.1808	9.03993	8.53643	8.45535	6.99062	7.623	7.16868	7.1806	7.5875	9.76383	6.73506	8.84391	11.9431	10.2133	9.88919	7.25672	8.30109	7.46122	6.79035	6.93128	5.87012	8.45805	11.3344	6.58172	6.22162	10.1023	7.45652	9.14793
F087	F	9.21096	8.00352	7.18701	9.57331	7.71895	9.04003	7.59745	8.08347	7.16113	6.00829	6.58629	7.77402	6.20161	7.95192	6.74772	6.97638	7.85149	7.1451	12.6032	12.1875	9.11388	7.88943	7.08116	8.53667	7.3207	7.44441	7.41258	8.52369	6.95653	9.22386	7.18302	8.99659	12.0702	10.6375	9.36192	6.86712	5.98533	7.54539	7.36075	7.36044	7.27023	7.33461	11.0821	6.13466	6.40067	8.51173	6.8593	7.88786
F087.1	F	9.9348	8.05977	6.88017	9.40044	7.64433	8.82421	7.26301	7.85236	7.29982	6.65489	6.39851	7.67447	6.11701	7.9189	7.57095	6.48722	8.0009	6.88586	12.3297	11.9724	8.60656	7.34156	6.99883	8.44618	7.21722	7.43063	7.22573	8.33108	6.82641	9.07543	7.26088	8.85594	11.7747	10.5039	9.3822	7.02417	4.88593	7.53626	7.55173	7.29028	6.59313	7.25489	10.8739	5.63136	6.42218	8.96338	7.27672	7.93081
F087.2	F	8.89376	8.27314	7.06972	9.22083	7.50508	8.70513	7.72557	7.75411	6.26815	6.895	7.2656	7.24929	5.84736	7.77557	6.06452	6.80067	7.69208	7.2673	12.0996	12.2582	9.50191	8.32156	8.31182	8.1589	7.05397	7.54857	7.37869	7.84766	7.31782	9.29982	7.23505	8.95405	11.9221	10.6306	9.46545	6.68433	6.77678	7.25637	7.21791	7.40756	6.3442	7.64071	11.2765	5.90741	6.16249	9.00501	7.70326	8.31393
F087.3	F	8.92328	7.88655	8.37188	8.9283	8.14826	8.20474	7.44172	7.77308	7.49389	7.20503	9.82225	5.92786	6.21158	7.45771	6.15036	7.05532	8.31046	7.20787	12.2703	12.4878	10.1946	9.04221	8.48757	8.21952	7.07445	7.4838	7.19134	8.26004	7.16177	9.42093	6.23616	8.84818	11.6668	10.6902	9.43783	6.60372	8.64172	7.82839	6.23406	7.14789	5.7504	7.60086	11.3101	6.19915	6.36863	9.46173	7.51557	8.57601
F090	F	10.2139	8.12462	6.90165	9.57143	7.76991	9.45388	8.00888	6.50452	6.77892	6.55041	5.91061	7.7405	6.33113	8.10508	7.06631	5.17123	7.30414	7.28515	12.8527	11.7098	9.40806	8.27772	7.14748	8.96451	7.18584	7.5431	7.32305	8.21987	6.72554	7.44084	7.66687	8.93039	11.4718	10.707	8.55163	7.09166	5.33305	7.39081	6.16594	7.29712	8.13909	7.41583	10.6668	6.52071	5.91904	10.3366	6.8397	8.57965
F090.1	F	9.41454	8.40175	7.83879	9.48481	7.72192	8.8095	7.46693	6.99189	6.84016	6.50443	5.59112	7.77699	6.13612	8.13083	6.5513	5.59539	7.17533	7.57313	12.6695	11.9833	9.42042	8.23932	8.5729	8.03468	7.28535	7.82076	7.49917	7.87786	7.24173	8.93329	7.63	9.18086	11.5866	10.5222	9.0432	6.71994	5.54021	7.57044	6.62945	7.42562	6.78627	7.67424	10.9494	5.79318	6.38094	9.56343	7.66018	8.8807
F090.2	F	9.17665	8.17494	8.68231	9.05706	8.28469	8.60173	7.71504	6.44194	7.56165	6.7856	6.62172	7.45303	6.39318	7.81923	5.79771	5.16969	7.63425	6.95682	11.9598	11.9512	9.0903	7.90948	8.57159	8.40641	7.07559	7.55983	7.27946	7.93367	7.65151	9.26031	7.37829	8.99204	11.3814	10.2355	8.87789	6.54728	5.94143	7.93418	6.91153	7.31338	6.78674	7.49404	10.9013	6.03492	6.42862	9.29149	7.49014	8.80551
F099	F	8.62339	7.90854	7.28218	9.08183	7.23956	8.94034	7.63834	7.52613	7.17509	6.64396	5.31302	7.41725	6.12306	7.20857	6.46678	7.47182	8.44451	7.00803	12.1379	12.5358	8.77698	7.41865	8.0948	9.00666	7.24117	7.48299	6.99497	8.83519	7.03988	9.80834	7.3076	8.75278	12.1764	10.6132	10.2455	6.8117	7.36828	8.06422	7.72713	7.25908	7.15702	7.8079	11.4477	6.19628	6.2875	8.76665	7.00578	8.95122
F099.1	F	8.85227	7.66716	6.09601	8.7069	7.00623	8.75124	7.51967	7.48931	6.52201	6.67437	5.3046	7.31549	4.89599	7.45625	6.25473	7.07017	7.82846	7.00368	11.9188	12.1059	8.37787	7.14444	7.72343	8.4195	6.85488	7.3801	6.71131	8.23459	6.88828	9.20691	6.50405	8.61733	11.7582	10.5108	9.2163	6.26496	6.81901	7.51393	7.44385	7.12914	7.31923	7.29411	11.0207	6.12623	6.11759	8.29456	7.01582	8.61171
F099.2	F	9.7101	8.48037	8.53316	9.73849	7.99058	9.07276	8.14977	7.23413	6.6616	7.21362	6.64795	8.17693	5.77869	8.28012	6.27196	7.3283	7.59249	7.65618	12.1257	12.1257	7.76598	6.5187	8.55174	8.39234	7.81066	7.70482	7.45802	7.22974	7.13743	9.18168	7.51618	9.3472	11.459	10.2309	8.94229	7.87175	5.94409	6.96789	7.67206	7.57486	7.45978	7.20049	10.7521	5.9335	6.28716	8.27815	7.85539	8.65892
F099.3	F	8.93943	8.10269	7.73259	9.25224	7.58741	8.88659	7.64631	7.77636	6.57578	6.76244	6.04637	7.72402	5.49996	7.94013	6.15224	7.44584	7.99164	7.41733	12.4214	12.2733	9.35226	6.41018	8.40563	8.13257	7.40216	7.82583	7.01027	8.0457	7.20509	9.69617	7.47487	8.85911	11.7021	10.4819	9.44128	8.19679	5.65173	7.09837	7.94677	7.30719	6.81063	7.48621	10.9708	6.14838	6.19497	8.31996	6.93565	8.64785
F101	F	9.37848	7.97772	6.95598	9.51789	7.62294	9.15697	7.55078	8.08501	6.84097	6.37973	7.50104	7.79948	5.96706	7.66066	6.13678	6.89613	8.10834	7.09188	12.4615	12.2892	9.40909	8.28482	6.94691	8.57017	7.10421	7.37018	7.44421	8.2084	7.26936	9.90538	7.57556	8.91905	12.1454	10.2486	9.72165	7.00388	7.4888	7.45325	7.32517	7.21182	6.93822	7.75206	11.2917	6.32381	6.38763	8.31083	6.78616	8.78267
F101.1	F	9.53293	8.23981	6.64347	9.56074	7.69575	8.66311	6.79375	8.10767	7.40387	7.28326	9.49143	6.84469	6.97309	7.53788	7.74754	6.73408	8.16943	7.09697	12.7171	12.342	9.99636	8.83717	7.07975	8.74691	7.23905	7.43879	7.54074	8.2536	7.1053	9.8316	6.88213	9.07534	11.8446	10.2357	9.69467	6.3428	9.46198	7.49174	6.46907	7.4756	6.3114	7.58012	11.3369	5.5957	6.05064	8.24294	7.4666	8.62551
F101.2	F	8.63144	8.20799	6.94448	9.23163	7.42138	8.77647	7.23949	7.73711	6.48442	7.06436	7.83267	7.70537	6.01849	7.2265	6.40882	6.51258	8.28763	7.22846	12.72	12.3543	9.35137	8.13091	8.36763	8.98525	7.19946	7.72674	7.42062	8.26362	7.43652	9.49484	6.63775	9.06285	11.956	9.98997	9.15471	6.92837	6.60514	7.56597	6.6628	7.41412	5.84991	7.68431	11.1105	5.5021	5.25076	8.31354	7.1317	8.88751
F101.3	F	8.51643	7.95791	6.56514	8.91778	7.22815	8.76853	7.65995	7.48237	6.46819	6.70676	6.0047	7.4074	4.66855	7.32016	5.85401	6.4944	7.66448	6.90251	11.9636	12.1863	8.48975	7.24099	7.73784	8.94103	7.0137	7.65554	6.92457	8.42322	7.24094	9.54026	6.96495	8.72906	11.8054	10.226	9.87566	6.6907	6.84679	7.76059	7.39216	7.21708	7.03604	7.7803	11.1577	5.70295	6.19164	8.22251	7.14239	8.74064
F101.4	F	9.0415	8.42518	8.87863	9.39096	8.4105	8.68126	6.78078	8.07167	7.68655	7.1507	7.14535	7.54445	5.80107	7.57227	5.98757	7.05427	8.54876	7.28239	12.5124	12.714	9.42753	8.13593	8.72876	8.45433	7.36696	7.84675	7.54553	8.62595	8.46199	10.1647	7.07927	9.24216	12.0845	10.5358	9.89373	7.12218	5.77806	8.21302	7.56369	7.58495	6.36567	8.29911	11.4886	6.33643	6.23204	8.14325	7.71477	9.15163
F101.5	F	9.95501	8.24501	8.15023	9.42745	7.71124	8.83042	8.00146	7.68183	6.6903	7.32353	6.10593	7.78255	5.75822	8.37402	6.48405	7.0764	7.97494	7.63916	12.0671	12.3694	8.3953	6.91284	8.49859	8.40977	7.25958	7.52973	7.35126	7.2476	7.7859	9.63831	7.41008	9.01387	11.7819	9.96174	9.23088	7.76109	5.66333	6.78946	7.74185	7.58294	7.81869	7.3739	11.0239	6.05074	6.07941	8.07152	7.60176	8.6042
F101.6	F	9.72769	8.27306	8.09678	9.15387	7.49958	9.07259	7.94295	7.95163	6.62759	6.76869	5.63053	7.66602	6.6729	8.10936	6.08444	6.99295	8.26183	7.62846	12.4707	12.4933	7.73177	5.83016	8.49292	8.00867	7.13366	7.96483	7.01238	8.16736	7.39572	10.1178	7.6758	8.96291	12.142	10.2952	9.62752	8.15351	7.14645	7.09639	8.19959	7.42592	8.17577	7.82453	11.3279	6.00106	6.23071	8.00377	7.33956	8.85926
F103	F	9.35785	7.21533	5.57886	8.85238	7.17175	8.45311	7.11692	7.53797	6.40723	6.77692	6.00037	7.32271	7.3793	8.12092	5.22665	6.77105	7.59126	7.27856	12.8225	12.0945	8.95627	7.87701	8.14504	8.48948	7.10801	6.69707	6.93993	8.5769	7.00355	9.08975	6.81435	8.6837	11.6344	10.4585	10.2518	7.00758	6.77523	7.28932	7.27338	7.17114	7.71623	7.37716	10.989	6.39137	6.22692	8.74735	6.47579	8.46506
F103.1	F	9.48862	8.03617	6.09363	8.98945	7.24231	8.73583	7.9151	7.68105	6.97138	6.05178	6.04775	7.99504	5.91204	7.87699	6.55322	7.12016	8.22998	7.00204	12.5102	12.2949	8.73221	7.51115	8.20152	9.42107	7.42622	7.78381	6.88044	8.55636	7.25181	9.42263	7.33929	8.90147	12.0018	10.7892	10.541	7.58933	6.02877	7.55447	8.13004	7.45673	6.94617	7.6373	11.3002	6.53465	6.55045	9.04071	6.86702	8.62032
F103.2	F	10.2805	7.38556	7.22282	8.79167	7.32976	8.7434	8.30344	7.16868	6.43104	6.30495	6.24728	7.45496	5.66797	7.72654	5.89663	6.74157	7.63306	7.07322	12.5423	11.7584	8.19165	7.08507	8.08433	7.91348	7.18751	7.0674	7.08879	6.9635	7.59828	8.52926	7.19872	8.70881	11.8161	10.3467	8.54882	7.38985	5.8525	6.71407	7.20893	7.07653	6.99185	7.23279	10.6738	5.82354	6.12627	8.07955	7.21391	8.53005
F103.3	F	9.79274	8.04746	7.95298	9.02735	7.47523	8.755	7.85353	7.47133	6.36095	6.99792	6.66795	7.35314	6.77657	8.28359	5.79746	6.99348	7.79157	7.77923	12.5678	11.9173	9.27387	8.29483	8.22926	8.00635	7.23354	7.50835	7.13703	7.2665	8.46099	8.49111	7.47878	8.94422	11.9882	10.5497	8.78526	7.79744	6.08711	6.88707	6.72574	7.22363	7.53259	7.40658	10.8	5.93253	5.91455	8.18734	7.61869	8.65476
F103.4	F	9.3357	7.75265	7.44896	8.85413	7.3333	8.96601	7.97986	6.97638	6.8763	7.13864	5.24587	7.3968	5.46405	7.83408	5.8287	6.16326	8.13709	7.55181	12.2037	11.3442	7.87446	6.69866	8.23176	9.73882	7.16899	7.09304	6.93495	7.33622	6.87712	7.91081	8.00997	8.89709	11.6675	10.7087	8.06753	6.95008	5.09177	7.21677	6.97198	7.0826	8.35859	7.50908	10.2952	6.18646	6.00763	7.99993	6.8965	8.89662
F103.5	F	8.90642	7.31084	7.60971	8.76651	7.20558	8.65701	7.35315	7.50068	6.3501	7.12709	6.54953	7.17377	5.42735	7.5275	5.85909	6.56055	8.15985	7.34411	12.3362	11.8811	9.56151	8.53986	8.07518	9.944	7.22896	7.20239	7.09269	8.0357	7.13702	8.8965	7.64924	8.87879	11.6428	10.9715	9.03795	7.28933	6.70985	7.20216	6.79929	6.95946	7.1987	7.30426	10.7418	6.0011	5.96387	8.55857	7.83474	8.90606
F104	F	9.33698	7.48802	6.2703	9.13007	7.3793	8.73716	7.11726	7.42333	6.02028	6.25901	5.93621	7.65744	6.88934	7.95919	5.51526	6.3764	6.9131	7.2618	12.5359	11.5478	7.194	6.14933	8.09704	8.35171	7.20626	7.09604	6.81801	7.62166	6.38361	8.27249	7.19969	8.75586	11.1433	9.96246	9.15253	6.47097	5.6902	7.08361	7.624	7.32193	7.6789	7.21438	10.52	6.42958	6.20253	7.2849	6.39295	8.57096
F104.1	F	9.36806	7.64069	5.79867	8.88391	7.23256	8.54204	7.56683	7.36711	6.37746	5.84577	5.28929	7.65225	5.99461	7.28898	5.88209	6.46859	7.34353	6.87652	12.4102	11.642	7.3376	5.88932	8.11128	9.05208	7.15166	7.58092	6.66455	7.6313	6.29679	8.53568	7.47986	8.65966	11.3529	10.1881	9.30098	6.4544	5.5902	7.38079	7.88507	7.09569	7.17103	7.28576	10.7032	6.38133	6.46851	7.4355	6.68429	8.74865
F104.2	F	9.42584	8.02437	6.36472	8.88213	7.14363	8.70959	7.78736	7.69433	6.56598	7.11511	7.1076	6.91264	6.07505	7.12293	6.02514	6.9511	8.37857	7.12813	13.0882	12.2138	9.53772	8.39438	8.25113	9.00506	7.16096	7.56123	7.08996	8.23698	6.68326	9.06353	6.84953	8.69404	11.7384	10.1215	9.85827	6.61679	7.32691	7.67792	7.00655	7.19342	6.38469	7.33332	11.119	5.80845	6.11704	7.54641	6.91565	8.80623
F104.3	F	8.0505	7.68987	6.64249	8.66739	7.01057	8.9119	7.4133	7.33224	6.48889	6.53201	7.35344	7.10233	5.90933	7.01859	6.33064	6.69399	7.65005	6.79082	11.7934	11.8518	9.46649	8.42956	7.63743	8.76384	6.94215	7.53151	6.96818	6.83373	6.4591	8.76551	7.03557	8.72097	11.422	10.2136	9.77297	6.30996	7.62079	7.20617	6.58055	7.11807	6.05555	7.78929	10.8963	6.60702	6.37026	7.8489	7.06759	8.77616
F104.4	F	9.17984	8.38913	8.19547	9.4758	7.70173	9.28364	7.79041	7.67992	6.6275	7.29509	5.10198	7.57868	6.54689	7.95612	5.40453	7.02919	7.74769	7.45526	12.2887	12.3327	8.74811	7.40244	8.45146	8.49601	7.67809	7.70861	7.43904	6.94374	7.13664	9.35864	7.70725	9.09575	11.6378	10.0616	9.68559	7.74783	6.60043	7.04309	7.74043	7.55396	7.56954	7.3546	11.0778	6.2637	6.45962	7.69173	7.63369	8.93595
F104.5	F	8.76745	8.01245	7.96201	9.12723	7.50599	8.95525	6.8146	7.82028	6.76693	6.68989	7.04879	7.58817	6.09888	8.13089	6.2283	7.14663	8.03143	7.28092	12.3201	12.1785	9.263	6.20706	8.30161	7.92351	7.1368	7.55658	6.88154	7.69089	7.27291	9.67579	7.48441	8.70907	11.7311	10.2367	9.50404	8.0547	6.93265	7.21935	7.99123	7.12413	7.57783	7.596	11.0549	5.99276	5.99861	7.07713	6.73408	8.72689
F117	F	9.05198	7.42586	6.81244	9.21156	7.48636	8.6396	7.88479	7.73129	6.60429	6.37836	6.11903	7.58236	7.12312	8.13878	6.41353	6.58782	7.93061	7.33583	12.4665	12.2944	8.56394	7.20375	8.38626	9.0812	7.2999	7.05073	7.32812	8.67232	7.17496	9.80644	6.91612	9.02246	11.9518	10.3496	9.9875	6.8055	6.93321	7.73615	7.74445	7.50052	7.48969	7.41816	11.1737	6.01702	5.99716	9.0209	7.03541	8.62459
F117.1	F	8.77736	7.06185	5.68507	8.72399	7.03215	8.41467	7.50676	7.39531	6.21331	5.60687	5.3669	7.39302	5.13206	7.11229	5.65414	6.30315	7.10058	6.6626	12.1524	11.7977	8.92621	4.97145	7.88513	9.03934	6.77899	7.03455	6.50409	7.78623	6.77646	9.32028	6.94596	8.4645	11.5199	10.0325	9.63671	6.72503	4.94594	7.23107	7.98592	7.10558	6.72461	7.05664	10.7444	5.85292	5.80886	8.65141	6.5945	8.16557
F117.2	F	9.04775	7.91291	7.49488	9.02128	7.46129	9.00204	7.48827	8.01185	6.60787	6.71015	8.07162	7.42628	4.75369	7.53536	6.49392	7.10042	7.88318	6.83475	12.7955	12.467	9.53883	8.37042	8.18398	8.32107	7.12964	7.74738	7.45631	7.5475	8.83144	10.2032	7.47312	9.15835	11.8197	10.6099	10.4029	6.49901	7.27835	7.82761	7.42454	7.33223	5.94591	7.97609	11.3202	6.11036	6.45518	9.02422	7.46356	8.85314
F117.3	F	8.68839	7.63147	7.60818	9.21235	7.50228	8.73566	6.52428	8.09281	6.06858	6.59705	6.16783	7.58986	6.25895	8.20944	6.34818	6.99579	7.70382	7.26617	12.5542	12.3351	8.04036	6.87991	7.95213	8.20927	7.05745	7.08985	7.04136	7.22393	7.91781	10.0516	7.44932	8.86757	11.8587	10.4723	10.1837	8.42624	7.09593	7.3693	7.6465	7.16258	7.23509	7.65437	11.1898	5.88832	5.80758	8.70252	7.40395	8.52003
F117.4	F	9.64037	7.45752	7.52508	8.52301	6.99719	8.76092	7.11157	7.74955	6.1594	7.3423	6.78962	6.64397	6.13676	7.47139	5.81711	6.69119	8.27895	7.28083	11.7741	12.0945	9.00665	7.88646	8.00641	9.35428	6.72189	6.90524	6.90371	7.40572	6.87462	9.80449	7.50742	8.66176	11.7993	10.6533	9.84571	6.64304	5.96404	7.21123	6.95395	6.97668	6.58377	7.15245	11.1306	5.63762	5.41392	8.70961	6.87445	8.60497
F117.5	F	9.83814	7.52321	7.74961	8.81937	7.28088	8.91665	7.45467	8.08009	6.23655	7.24579	7.77536	6.92706	5.98018	7.83112	6.03238	7.02343	8.06162	7.56543	12.6127	12.541	9.62532	8.55203	8.15985	10.0953	7.28055	7.23663	7.2726	7.64307	7.19748	10.2715	7.62801	9.00014	12.2504	10.9817	10.1987	7.22487	8.68279	7.61637	7.08504	7.27484	6.2635	7.38021	11.5415	6.1347	6.40161	8.91814	7.91115	8.8038
F124	F	9.0474	7.51002	6.86509	9.44422	7.53536	8.87835	7.28466	8.11564	6.52262	6.65436	8.7069	7.35527	6.73153	7.97493	6.40497	7.2061	8.48802	7.35434	12.7507	12.6142	9.69523	8.46954	8.57078	9.17871	7.42135	7.18173	7.64843	9.39904	7.60504	9.79648	6.72393	9.29627	12.3342	10.8805	10.022	6.92254	7.77623	8.08328	7.20838	7.4746	6.50789	8.31185	11.5269	6.87029	6.39424	9.03552	7.23017	9.23468
F124.1	F	8.58127	7.09337	5.85701	8.72853	7.13808	8.06052	7.48983	7.31595	5.8484	6.16428	6.33744	7.4228	5.81521	7.3927	4.87292	6.26105	7.61013	6.88187	11.8252	11.6728	8.82611	5.29552	8.05705	8.90878	6.95372	6.96945	6.42459	7.55597	7.06777	8.86602	6.75759	8.52316	11.583	10.103	9.22746	6.43558	6.35323	6.88563	7.88301	7.14659	6.86667	7.61465	10.7083	6.48387	5.63029	8.30554	6.34775	8.45274
F124.2	F	10.7064	8.12546	7.76741	9.08769	7.48772	8.8749	8.06651	7.83956	6.42149	6.51021	5.75287	7.59359	6.07497	7.88505	5.63717	6.92751	8.07557	7.14113	12.9331	12.1972	7.76787	6.32264	8.08168	8.28268	6.94029	7.5394	7.22657	7.36895	7.96585	9.38105	7.44669	8.9624	11.9543	10.6838	9.49226	6.73775	6.40723	7.41665	7.61901	7.26428	7.22698	7.9043	11.0805	6.15311	6.40602	8.4901	7.46021	9.0902
F124.3	F	8.78088	7.81029	7.57217	9.17467	7.46753	8.54704	6.92321	7.7778	6.15164	6.7458	5.55196	7.5423	6.74366	8.28951	5.47405	6.87585	8.17756	7.59429	12.4639	12.0165	7.81571	6.48967	8.09247	8.27575	7.23349	7.13172	7.30358	7.1811	8.55784	9.21173	7.40625	9.02369	11.8046	10.5083	9.36838	8.11658	6.40477	7.19714	7.31732	7.38017	7.46958	7.75271	10.8814	5.8697	6.06301	8.33581	7.73348	8.94523
F124.4	F	9.18324	7.69708	7.80432	8.85868	7.24085	8.98434	7.85038	7.60401	7.14722	7.11596	5.15285	7.18817	6.90006	8.08874	5.6282	6.6566	8.39909	7.59507	12.1199	12.1416	8.24991	7.03733	8.17519	9.70809	7.11261	7.187	6.96201	7.16077	6.91844	9.44321	7.91992	8.88027	12.0586	10.7868	9.34791	6.79903	5.53314	7.62508	7.29988	7.03271	8.44544	7.80808	11.2052	6.67206	6.2332	8.25948	6.91649	9.29127
F124.5	F	9.10733	7.50285	7.52543	8.72658	7.22811	9.38601	7.74255	7.49071	6.45172	7.38789	8.10458	7.00958	5.22465	7.71238	5.65606	6.54869	8.54929	7.52197	12.7395	12.1022	9.52524	8.47478	8.07602	10.0882	7.0645	7.16275	7.22722	8.27622	7.05996	9.00911	7.94128	8.94469	12.0128	11.1626	9.65818	7.13192	6.57435	8.14869	6.34058	6.9906	6.66105	7.95059	11.2044	6.55682	6.66265	8.6297	7.94741	9.53578
F134	F	9.13382	7.5013	6.96871	9.38171	7.50143	8.72515	7.83085	7.98715	6.95776	6.95257	6.8515	7.66397	6.86267	8.10822	5.99181	6.65301	7.75694	7.3443	12.6301	12.2395	9.42245	8.21108	8.49856	9.23203	7.28763	7.19101	7.49168	9.07965	7.18704	9.91297	6.75983	9.11645	11.8606	10.4602	9.99844	7.16889	5.96961	7.89106	7.59182	7.42866	7.18462	7.6618	11.0497	6.64003	6.26877	8.83434	7.06688	9.01562
F134.1	F	8.67789	7.8481	6.23037	8.85439	7.13547	8.47919	7.40596	7.94666	6.65755	6.12716	5.55307	7.76198	6.02286	6.93603	6.04441	6.53236	7.57117	6.45672	11.5823	12.1068	9.08908	4.55163	7.77147	8.82522	7.18375	7.70406	6.03228	8.19593	7.09581	9.91879	7.40946	8.55794	11.8206	10.4114	10.0803	6.87577	5.24185	7.64641	9.32612	7.31645	5.60064	7.58223	11.1159	6.2256	6.13323	9.09217	6.52378	8.98917
F134.2	F	8.78897	8.15723	7.32581	8.98446	7.35062	8.8985	7.65005	8.16736	6.83537	6.88325	9.62403	7.59742	5.60122	7.55033	5.67783	6.83727	8.08968	6.98887	12.5377	12.3296	10.4898	9.392	8.10629	7.95489	6.95382	7.72415	7.31779	7.53008	8.20244	10.1942	6.77366	8.99727	11.7225	10.6349	9.79459	6.32217	9.01411	7.72721	7.20454	7.11044	5.85819	7.91445	11.1872	6.03466	6.09461	9.12889	7.44159	9.38535
F134.3	F	9.86641	8.16446	7.83862	9.37912	7.72024	8.88975	7.51203	8.20228	6.91338	6.93773	6.59167	7.73559	5.94232	8.0927	5.55945	6.63888	8.02389	7.44265	12.6306	12.1849	9.31967	8.24421	8.37859	8.81407	7.29851	7.84711	7.57043	7.45943	9.39152	9.83181	7.51997	9.11943	12.0133	10.5634	9.72858	8.64716	5.64551	7.42336	7.66706	7.43496	7.126	7.8497	10.9922	6.06651	6.2195	8.74878	7.36886	9.14406
F136	F	9.15761	7.16008	6.30483	9.24816	7.37234	8.69778	7.12047	7.92164	6.72164	6.58366	8.43998	7.28574	6.47155	7.73747	6.6318	6.95485	7.50604	7.16627	12.298	12.4992	10.156	9.01772	8.36331	8.79347	7.20076	6.91864	7.45047	8.9061	6.8602	9.4729	6.32011	9.05731	12.1172	10.2452	10.3593	7.12958	7.89318	8.06095	6.92107	7.24368	6.11769	8.15689	11.5543	6.23001	6.37658	9.47923	7.17217	8.79223
F136.1	F	8.82014	7.87871	5.78185	8.88061	7.26158	8.60576	7.77068	7.62314	6.3409	6.04393	6.91273	7.53002	5.33278	7.28333	6.22288	6.82586	7.79336	6.80266	12.5576	12.2507	8.01849	6.6112	8.12758	9.02742	6.92505	7.58093	6.80663	7.90694	6.46677	9.28668	7.19774	8.73426	11.92	10.0376	10.3069	6.80491	6.86826	7.56942	8.21852	7.35074	6.87255	7.81217	11.3743	6.35372	6.47829	9.05102	6.78296	8.56178
F136.2	F	8.85759	8.19386	7.57762	9.14677	7.60649	9.24163	7.13494	8.32661	6.37203	6.67907	9.00596	6.75758	5.76252	7.65027	6.69597	7.35571	7.7056	6.93565	12.5197	12.7728	10.6065	9.53311	8.14719	7.96403	7.22605	7.75006	7.59714	7.61965	8.81931	10.2129	7.03146	9.23754	12.2142	10.5188	10.6359	6.87822	9.03315	7.78515	7.32591	7.61273	6.13042	8.12482	11.7494	6.03321	6.27232	9.46842	7.53927	9.11827
F136.3	F	9.38925	8.36431	8.3174	9.31906	7.73548	8.9674	6.99863	7.97744	6.45181	7.39239	10.3807	6.08139	6.60034	7.88031	6.04644	7.21511	7.60539	7.2926	12.601	12.5539	10.5872	9.47036	8.41427	8.47373	7.47036	7.76108	7.82748	7.06337	8.31285	9.8596	6.2432	9.44512	11.2262	10.2573	10.1838	8.29088	10.0497	7.60316	6.71485	7.50469	6.52974	8.05349	11.4982	5.87315	6.31505	9.16083	7.80754	8.92352
F137	F	8.81659	7.17803	6.32674	8.97379	7.21145	8.6171	7.19865	7.93842	6.53308	6.36927	6.42008	7.32662	7.24585	8.03853	6.008	7.04113	8.08157	7.29154	12.3969	12.3786	8.92271	7.774	8.24197	8.90665	7.11216	7.05301	7.06788	8.9894	6.79603	9.08878	6.76544	8.94823	12.0381	10.4621	10.3789	6.99946	5.28493	7.94796	7.90968	7.49165	7.99916	7.94805	11.6366	6.69147	6.6201	8.99671	6.74412	8.38461
F137.1	F	8.95019	8.37371	5.82306	9.24696	7.4809	8.51445	7.79266	7.65687	6.49698	5.94788	6.01798	7.88486	5.92395	7.73345	7.24476	6.72947	7.4776	7.0816	12.4906	12.0901	9.14341	6.17803	8.42075	9.23031	7.29512	8.17701	7.01403	8.07213	6.97556	9.00917	6.99968	8.99921	11.7804	9.91392	9.85161	6.16381	5.59139	7.31814	8.15758	7.49761	7.06789	7.6019	11.0975	5.78138	6.32033	8.03032	6.84914	7.82019
F137.2	F	8.59034	8.17977	7.83516	8.95996	7.45444	9.20588	7.65658	8.36027	6.93753	7.07052	9.42875	7.1584	5.50323	7.60791	6.20519	7.39417	8.60475	7.0549	12.5665	12.5984	10.4637	9.38326	8.2137	8.27246	6.98487	7.67801	7.39417	7.67236	7.66668	9.54045	7.24149	9.03676	12.1177	10.7442	10.4036	6.43019	9.80143	7.48202	7.4629	7.42909	6.15277	8.10024	11.6517	6.26225	6.53176	8.72753	7.49858	8.70644
F137.3	F	9.4589	8.25421	8.11909	9.43312	7.70519	8.84521	7.53259	7.81053	6.20231	7.24275	8.02361	7.2698	6.29647	7.83015	5.18227	6.97492	7.89217	7.38616	12.35	12.2089	9.75509	8.59524	8.34786	8.40867	7.19843	7.86324	7.63581	6.85564	8.4491	8.92504	7.18269	9.26229	11.6784	10.1731	9.95669	7.96603	8.38505	7.04076	6.98299	7.4217	6.38543	7.68523	11.0714	5.71421	5.99444	8.37909	7.59823	8.1924
F138	F	9.2137	7.58676	7.00902	9.42385	7.62651	9.09864	6.97164	8.08025	6.71529	7.18086	9.44346	6.95422	6.60654	7.83627	5.95482	7.1747	8.66471	7.30401	12.6609	12.5426	10.3122	9.19306	8.40531	9.41906	7.31729	7.29384	7.72716	9.24666	7.73771	9.85769	6.441	9.29737	11.9595	10.2477	10.1438	7.41867	10.0312	7.99014	6.94572	7.71412	6.25561	7.86232	11.6502	6.5146	6.2173	9.63172	7.2187	8.87665
F138.1	F	8.45973	7.82081	6.07248	8.88367	7.32336	8.68966	7.64842	7.91145	6.66031	5.74169	5.58819	7.60402	5.25466	7.3421	6.21877	6.94667	8.5296	6.86893	12.02	12.3233	9.47163	6.17836	8.13654	9.1126	7.03818	7.60216	6.61557	7.97271	7.33816	9.41794	7.4431	8.71366	11.9613	10.127	10.2653	6.58838	5.09756	7.2954	8.45637	7.44535	6.96377	7.45968	11.4705	6.3556	6.41579	8.37623	6.73622	8.54005
F138.2	F	9.37977	8.01392	7.4481	8.76543	7.21628	9.18029	7.5793	8.44145	6.70363	6.70463	7.02114	7.13441	5.41188	7.464	5.76429	7.24337	8.75571	6.87473	12.9125	12.6014	9.56934	8.46804	7.97747	8.21596	6.93525	7.412	7.1417	7.99749	8.67629	9.77922	7.50015	8.9405	12.331	10.7473	10.3362	6.66068	7.16098	7.47704	7.89911	7.37652	7.00511	7.64626	11.7219	6.62234	6.70771	9.03935	7.43764	9.10624
F138.3	F	10.1127	8.01874	8.00336	9.09744	7.46086	9.19019	7.75266	8.33011	6.44544	7.14766	7.78462	7.37921	6.02985	8.02251	6.29753	8.38076	9.06128	7.5354	12.7371	12.6466	10.0179	8.99307	8.23785	8.3915	7.18528	7.56457	7.53975	7.50989	9.55479	9.88344	7.70935	9.02236	12.3025	10.281	10.1669	7.69669	10.0526	7.5373	7.28985	7.43727	7.14567	7.77457	11.7092	6.14034	6.43252	8.93339	7.65899	8.99701
F145	F	9.10431	8.05825	6.66553	9.14981	7.29618	8.58665	7.6465	7.8413	6.59048	6.7988	7.78652	7.6045	6.21302	7.15163	6.61646	6.42259	8.44078	7.21401	12.1918	12.4298	9.35895	8.19414	8.26537	8.91553	6.98166	7.63759	7.21336	8.25806	7.33778	10.0869	6.50582	8.88376	12.0347	10.0475	9.41799	6.45414	5.36712	7.63012	6.95286	7.06104	5.78806	7.28593	11.3137	5.60084	5.68895	8.45604	7.08043	8.66274
F145.1	F	8.55834	7.77441	6.27808	8.78808	6.94557	8.42396	7.69767	7.66871	6.41304	6.61149	5.65234	7.23717	5.53832	7.44398	6.09934	6.14538	8.048	6.9457	12.0293	12.2478	8.65565	7.34592	7.68899	8.99012	6.95488	7.45547	6.8195	8.24232	7.65607	10.0451	6.55408	8.67005	11.898	10.1693	9.52239	6.3575	7.15936	7.64537	7.40093	6.99011	7.13481	7.29726	11.256	6.0796	5.71693	8.54059	6.98518	8.56422
F145.2	F	9.19675	8.24071	8.12298	9.36505	7.63046	9.15944	7.98788	7.91905	6.53004	7.46022	6.72722	7.61569	5.36193	8.04851	6.29614	6.45908	8.11535	7.52254	12.1462	12.5953	9.01812	7.75085	8.41786	8.36101	7.13721	7.64184	7.42758	7.35683	7.93749	10.6469	7.34774	9.01106	12.0561	10.2667	9.51525	7.90389	5.09504	7.23216	7.61397	7.50083	7.17097	7.4057	11.3547	6.11791	6.25624	8.53518	7.56039	8.98041
F145.3	F	10.0118	8.37443	8.18597	9.16194	7.52135	8.88713	8.40887	8.05175	6.74111	7.39361	7.11639	7.4804	6.85539	8.23312	5.94686	6.70929	8.51417	7.56418	12.5899	12.5598	9.18235	8.12688	8.47659	8.48813	7.12292	7.63655	7.26898	7.91942	7.9532	10.3184	7.23927	8.93705	12.1576	10.3247	9.38774	7.8528	6.19313	7.3736	7.19867	7.09361	7.33023	7.55328	11.395	6.01598	5.85374	8.29773	7.24161	8.9177
F151	F	8.65064	8.08028	6.49554	9.07194	7.29863	8.77511	7.84148	6.39186	6.61161	6.4613	5.4417	7.46506	6.3506	7.40311	6.60204	5.15877	7.00408	7.06245	11.9687	11.5089	8.13679	6.96659	8.17038	8.93934	6.95035	7.66272	6.88379	8.35534	6.4037	8.23039	6.64866	8.73331	11.2012	10.3143	9.0386	6.11353	4.60235	7.50863	6.4323	7.17643	6.90803	6.8669	10.227	5.44539	5.50882	8.66306	6.87437	8.90676
F151.1	F	9.53129	7.73908	6.09023	8.89079	7.07106	9.01261	7.65393	5.65048	6.80419	6.65304	5.83747	7.42289	5.72961	7.55166	6.65076	5.57498	6.64175	7.02861	12.5868	11.6351	7.82128	6.46886	7.87559	8.60015	6.91526	7.38676	6.57277	8.6738	5.69352	8.20869	6.98523	8.62202	11.4551	10.8328	8.87962	6.61497	5.39672	7.73857	6.55634	7.3281	7.79131	6.99531	10.5471	6.20039	5.94119	9.50051	7.02917	9.12424
F151.2	F	10.1637	8.11027	7.7363	9.37923	7.72647	9.07939	7.75988	6.27001	5.77609	7.13186	5.51579	7.93212	6.08195	8.30476	6.08526	5.42139	6.79828	7.71434	12.1123	11.5946	8.12798	6.89062	8.44862	8.43183	7.46771	7.75795	7.29469	7.22641	6.76581	8.38788	7.08068	9.24504	11.1649	10.296	9.13963	7.87362	5.28995	6.95789	6.59611	7.63605	7.79177	6.95448	10.2882	5.68664	6.10993	9.06834	7.68708	8.9133
F151.3	F	8.95062	8.61859	8.8728	9.41733	7.76302	9.0081	7.00638	6.49119	6.80295	6.92647	6.21182	7.74951	6.82547	8.10219	6.45821	5.68953	6.91499	7.56252	12.2045	11.7455	7.97083	6.64002	8.4103	8.17435	7.20999	7.74437	7.09288	8.07234	6.51495	8.37621	7.29949	8.89716	11.4195	10.4892	8.93621	8.0748	6.16009	6.96546	6.71893	7.32268	7.73488	7.14849	10.2542	5.69678	5.79194	8.86286	7.23933	8.91686
F154	F	8.87871	8.03765	6.72613	9.07797	7.20479	8.54702	7.8951	7.85351	6.68836	6.65441	5.80535	7.36498	6.60019	7.24448	6.74954	7.22746	8.03238	7.08571	12.105	12.5123	9.6467	6.86846	8.22521	8.83951	6.90352	7.48214	6.97186	8.32246	7.06581	10.7667	7.06942	8.76975	12.1321	10.2183	9.50749	6.48607	7.77152	7.70809	8.11448	7.36212	7.12727	7.1098	11.5272	5.99126	5.97201	9.59627	6.96171	8.90224
F154.1	F	8.26063	7.62988	6.01493	8.71657	7.05258	8.42416	7.56471	7.85765	6.32297	6.84493	5.78411	7.33385	5.21257	7.29169	5.89618	7.01204	7.61518	6.84272	11.8801	12.2802	8.17489	6.90134	7.62165	8.64325	6.7431	7.51088	6.91312	7.83099	6.82327	10.5264	6.78923	8.70501	11.8839	10.1641	9.43851	6.26762	7.35914	7.35053	7.64819	6.98066	6.74679	7.20998	11.2905	6.29559	6.19311	9.10713	6.94204	8.59868
F154.2	F	9.50686	8.42114	8.32436	9.50039	7.79585	9.06598	8.11929	8.02518	6.65974	7.33544	6.07064	7.81242	5.69732	8.24404	5.49942	7.33467	8.00116	7.67399	12.247	12.574	8.67512	7.36729	8.58929	8.48727	7.44857	7.75688	7.42754	7.36432	7.51623	10.8785	7.45012	9.18081	12.0294	10.1061	9.50552	7.61268	7.40035	7.04092	8.04263	7.63328	7.35483	7.22575	11.4574	6.28955	6.37064	9.7515	7.76157	8.86429
F154.3	F	9.65294	8.28899	7.78709	8.94258	7.30149	8.86692	8.40988	8.20791	6.67823	7.21213	7.44392	7.12165	6.82691	8.12259	6.13677	7.47094	8.22153	7.62215	12.4395	12.459	9.05594	7.98489	8.48413	8.49849	6.70707	7.81391	6.95205	7.91424	7.30176	10.7363	7.32658	8.58912	12.0674	10.1334	9.42841	7.84837	7.77545	6.9285	7.37041	6.88657	7.17594	7.45139	11.3963	6.09272	6.05167	9.41307	6.97118	8.73083
F157	F	7.67039	7.35699	4.14099	7.65232	6.72434	8.58664	6.11317	7.20207	6.17638	6.11722	5.82948	7.00871	4.37338	7.52272	6.04102	6.65265	7.64922	5.88666	12.3248	12.0142	8.86062	7.36729	7.97884	8.53468	6.61625	7.40926	4.21836	8.23478	6.26424	8.97801	6.83973	8.40461	12.0085	10.6074	8.84433	6.8111	4.17803	7.46377	9.89618	6.96671	7.19656	7.36573	11.1268	7.34479	7.26996	8.56017	5.63321	8.3935
F157.1	F	8.78328	7.89943	6.49994	9.0072	7.18695	8.88863	7.27817	7.8586	6.98027	7.09558	9.05485	7.2088	5.66784	7.23769	6.26168	7.14336	8.63738	7.05521	12.3762	12.0749	9.6841	8.51622	7.86685	8.18361	6.90754	7.26332	7.20192	8.33305	6.73134	8.98029	6.71751	8.80506	11.7854	10.5512	9.00686	5.93316	7.26246	7.58406	6.41592	7.05711	5.50252	7.57242	11.0459	6.58314	6.18624	7.91348	7.36018	8.46392
F157.2	F	9.30505	8.8899	8.43115	9.63149	8.03451	9.45681	8.58292	8.11532	7.02408	7.43006	6.76406	7.97373	6.88379	8.42575	6.76994	7.66214	8.91445	7.86185	13.2761	12.5331	9.08836	7.88053	8.74993	8.86977	7.65037	8.06024	7.83457	8.65933	7.45026	9.66562	7.94473	9.37256	12.273	10.7747	9.32087	8.25875	5.01519	7.48851	7.67268	7.77674	8.05232	7.8629	11.2952	6.7279	6.40365	8.29748	7.41467	8.68821
F157.3	F	9.62251	8.4811	8.44125	9.36912	7.7763	8.87874	7.61752	7.82606	6.97414	7.5597	9.90679	7.41528	6.46665	7.78767	6.28277	7.43142	8.79072	7.53488	12.3009	12.4323	10.1112	8.97787	8.2626	8.60943	7.20756	7.74205	7.61055	7.73045	7.49272	9.48625	7.08556	9.27825	11.8487	10.4783	9.43753	7.32845	7.96968	7.48563	6.278	7.46899	6.3738	7.95	11.2984	6.10828	6.02155	8.07776	7.20748	8.64217
F159	F	8.19487	7.27746	5.73545	8.44587	6.83299	8.09343	7.49144	7.30784	6.28378	6.05912	5.18158	7.49235	4.84414	7.02322	5.80219	7.07039	8.23001	6.76399	11.8838	12.0766	8.95404	7.53426	8.00742	8.60546	6.82863	7.58759	4.67435	8.45428	6.69824	9.51029	6.71749	8.15652	11.7635	10.2953	9.86507	6.67421	6.67913	7.7244	9.33222	6.97049	6.95114	7.24586	11.121	6.15839	5.85853	7.99386	6.5257	8.35848
F159.1	F	9.35526	7.84394	6.60527	8.99474	7.1922	8.69876	7.40715	8.13774	6.65489	7.05303	9.41042	6.40857	6.07841	7.27807	5.43848	7.44867	9.0593	7.03389	12.8622	12.4389	10.3327	9.19992	7.89732	8.38869	6.85996	7.25445	7.22367	8.34918	6.98732	9.97929	6.44928	8.79311	11.5607	10.2961	9.96786	6.37619	9.90894	7.84699	6.39566	6.94982	5.25505	7.4505	11.3023	6.82736	5.73084	8.23542	7.46205	8.61449
F159.2	F	9.46061	8.79957	8.25979	9.61711	7.91264	9.49507	8.36775	8.1261	7.13932	7.51981	7.67981	7.72807	7.47794	8.47005	6.28172	7.95022	9.53801	7.7926	13.0215	12.7404	10.0451	8.91785	8.6866	8.72213	7.56797	8.13697	7.8296	8.66863	7.57662	10.3398	7.84261	9.36713	12.2303	10.709	10.0354	8.21748	6.72341	7.81767	7.47455	7.7348	7.97261	7.77115	11.4968	6.72348	6.41625	8.78196	7.44681	9.02963
F159.3	F	9.52796	8.28411	8.05507	9.37091	7.65559	9.00669	6.69953	7.87883	6.80245	7.36942	7.36702	7.66817	6.45228	8.00598	6.14289	7.61961	8.88426	7.53397	12.2545	12.5204	9.89053	8.74337	8.34227	8.85996	7.19962	7.68681	7.48245	8.00215	7.66644	10.1452	7.38886	9.20949	11.8946	10.4641	10.2687	7.89356	6.81677	7.73838	7.24513	7.5292	6.83225	7.7447	11.2184	6.41193	6.4946	8.31617	7.06643	8.85393
F160	F	9.24293	7.6881	6.30857	8.9078	7.13054	8.80912	7.26439	7.75281	6.62081	6.89589	7.80082	6.81741	5.64378	7.10907	5.3671	7.10071	8.4163	6.917	12.441	12.4536	9.80144	8.61597	7.8546	8.1842	6.80381	7.15825	7.06763	8.46711	6.81102	10.0766	6.8119	8.78763	11.6531	10.1798	9.81076	6.43278	8.12187	7.89965	6.4829	6.92413	5.50519	7.85615	11.2505	5.95928	6.15132	6.89398	7.37345	8.67967
F160.1	F	8.94308	8.84407	8.76546	9.79141	8.0174	9.50654	7.68747	7.5263	6.78343	7.57882	9.91855	6.92634	6.99546	8.27606	6.75388	7.38345	8.52724	7.98141	13.1822	12.4408	10.4993	9.40067	8.80821	8.80674	7.6312	8.19583	8.05776	8.16808	7.28887	9.78145	7.03988	9.67258	11.3516	10.7453	9.3745	8.24218	10.471	7.58701	5.41367	7.82149	6.23585	7.82602	11.1381	6.37254	6.01044	7.47316	7.59514	8.9405
F160.2	F	10.0962	7.79757	8.00416	9.19593	7.43858	9.17959	7.63779	7.29538	6.83251	7.24713	5.65761	7.81266	5.95522	7.74949	6.11138	7.11448	8.19369	7.37901	12.1413	12.2127	8.73757	7.52458	8.0736	8.55489	7.05373	7.46732	7.04116	7.90356	7.16654	9.72101	7.86052	8.74429	11.452	10.2575	9.85618	7.20534	4.71901	7.24621	7.09778	6.9904	7.40918	7.76399	10.9336	6.016	6.24037	7.74992	6.93978	8.75986
F161	F	8.65725	7.45012	5.15635	8.30157	7.07069	8.33462	7.5008	7.418	6.28812	5.25071	5.30042	6.11387	4.76693	7.55633	6.29405	6.594	7.83743	6.21732	12.0694	12.1575	6.45644	7.52458	7.99948	9.14443	6.65884	7.55738	6.65496	8.43145	6.61276	9.71203	7.36076	7.09347	11.5477	10.3671	8.72485	7.02521	6.40856	7.81136	10.6609	6.97341	7.67695	7.91002	10.9844	6.42716	6.24432	6.84293	5.84016	8.47801
F161.1	F	8.92757	8.04226	5.7885	8.96766	7.21949	8.71014	7.47039	7.59752	6.52439	6.86989	5.81615	7.15018	6.55395	7.44959	6.11971	6.65158	8.24619	7.06918	12.4041	12.0474	8.50596	7.2056	7.95398	8.13419	6.78288	7.36678	6.97441	8.40217	6.88771	9.64626	7.0674	8.69316	11.3764	10.1435	8.83983	6.20395	6.98758	7.72958	7.11128	6.93998	6.65304	7.56726	10.7235	5.91587	5.61685	6.91686	7.27904	8.39772
F161.2	F	8.84033	8.74707	8.19806	9.54594	7.89849	9.14149	7.03181	8.31166	7.15111	7.43271	7.78219	7.58183	7.05932	8.45058	6.41567	7.13379	8.84195	7.80696	12.6925	12.6825	9.48088	8.27728	8.73938	8.68881	7.44111	8.17106	7.70265	8.42986	7.81865	10.3944	7.78009	9.35653	12.04	10.6901	8.96449	8.41129	6.23143	7.9318	7.42394	7.52769	7.39986	8.2076	11.1942	6.62334	6.22207	7.5506	7.42241	8.99187
F161.3	F	10.832	7.89944	8.06429	9.14205	7.5469	8.77618	7.63163	7.77346	6.41745	7.32738	5.89026	7.4632	6.95012	8.08095	5.61939	6.79707	8.3604	7.75591	12.0732	12.0232	8.2697	7.09959	8.10324	8.29448	7.22532	7.49569	7.17721	7.33314	7.2504	9.79884	7.53408	8.90136	11.5086	10.2969	8.51996	6.93854	4.94849	7.20361	7.26552	7.13995	7.75164	7.53331	10.6978	5.63913	5.96583	6.67214	7.13062	8.43582
F162	F	8.45509	7.58523	5.70145	8.62086	6.84387	8.08184	7.71602	7.58455	5.9706	6.58828	7.32961	7.29361	4.31737	6.6603	5.37108	6.38252	7.76779	6.86955	11.9545	12.056	9.35805	4.33706	7.75587	8.30125	6.60123	7.23582	5.89058	8.09966	6.80053	10.1384	6.88592	8.34709	11.606	10.0856	9.53315	6.83317	7.40477	7.66202	8.88843	7.05402	7.04423	7.74639	11.1774	5.62476	5.70072	7.50805	7.01447	8.44263
F162.1	F	9.39506	8.08624	6.56741	9.14198	7.34239	8.63403	7.25681	8.23422	6.89541	7.36791	7.08069	7.39229	6.34857	7.31283	6.00255	6.83364	8.49975	7.14734	12.5414	12.4592	9.36971	8.14096	8.00299	8.32799	6.88883	7.51879	7.28873	8.65288	7.04975	10.5328	7.06423	8.93507	12.0183	10.4295	9.69566	6.23569	5.91293	7.96898	7.33687	7.30096	6.57988	7.8242	11.3288	6.08572	5.77136	7.91063	7.51626	8.65744
F162.2	F	8.85271	8.62139	7.74424	9.072	7.52604	8.56364	7.70149	8.16959	7.02061	7.93365	10.2652	5.90533	7.13399	7.92782	5.97792	7.01493	8.9366	7.73168	12.6927	12.5477	10.2691	9.12756	8.62036	8.59876	6.78427	8.08204	7.18684	8.24193	7.43445	10.8167	7.1991	8.80008	10.9829	10.344	9.68764	7.82954	9.29771	7.91405	5.75842	6.8034	6.10673	7.97951	11.1966	5.86	6.21017	7.3325	7.23272	8.77469
F162.3	F	9.89348	8.03555	8.48771	9.41266	7.74862	8.88285	7.35895	8.21539	6.9133	7.57261	9.66185	6.88208	6.88931	7.79861	5.83966	7.09731	8.81771	7.64569	12.1801	12.5877	10.1645	8.9816	8.35395	8.59049	7.25863	7.69559	7.68815	7.4304	7.61972	10.7895	7.33175	9.31323	11.7468	10.4662	9.81306	7.30397	8.80301	7.85647	6.54401	7.32981	6.74784	8.18198	11.3764	5.45205	6.15233	8.04421	7.24462	8.89343
F169	F	8.45063	7.40618	6.09743	8.50588	6.88683	8.58948	7.58537	7.53044	6.6473	6.47156	7.16441	7.17374	4.4309	7.063	5.32455	7.04665	7.77549	6.80418	12.1916	12.175	9.40105	4.51511	7.93712	8.32404	6.79617	7.30326	6.12102	7.96728	7.48568	9.54558	7.29878	8.47742	12.0188	10.2333	9.00567	6.51314	7.27406	7.75306	8.59797	7.3023	7.2415	7.75148	11.4779	6.73696	6.52343	7.71809	7.00394	9.10984
F169.1	F	9.66869	8.05106	7.01769	8.99526	7.21234	9.01476	7.64228	7.94566	6.72606	7.10451	7.02357	7.55018	5.76019	7.34569	5.85784	7.46484	8.64094	7.12131	12.7792	12.4655	8.96307	7.67795	8.00124	8.21538	6.85637	7.49641	7.09679	8.51405	7.4027	10.1826	7.25805	8.7797	12.0819	10.2741	9.40213	6.16614	5.79656	7.8155	7.03504	7.35051	6.0268	7.40714	11.5561	6.77923	5.91256	7.80696	7.38916	8.94195
F169.2	F	8.63375	8.54675	8.53158	9.48275	7.71794	9.46711	7.77376	7.87797	6.93276	7.75246	10.3061	7.01539	6.91835	8.08455	6.1987	7.5968	8.86535	7.81266	12.8133	12.6957	9.7908	8.64659	8.66866	8.6069	7.32884	7.92455	7.6706	8.30036	7.68758	10.2549	7.18127	9.30483	11.5962	10.238	9.49363	8.00451	8.88197	7.73381	5.86699	7.3974	6.4369	7.90975	11.6194	6.56881	5.89216	8.16851	7.61882	9.23775
F169.3	F	9.11564	8.36404	8.38449	9.3051	7.65122	9.20844	6.38717	8.23767	7.14936	7.62894	8.87352	7.1926	6.15743	7.91859	5.9638	7.55017	8.70152	7.47768	12.1615	12.9094	9.68183	8.42098	8.23708	8.42959	7.25755	7.71235	7.59712	7.90609	7.93131	10.5032	7.51553	9.25705	12.3131	10.5116	9.984	7.39649	8.39583	7.9374	6.98458	7.63809	6.49644	8.09633	11.8172	6.39062	6.57486	8.94294	7.29065	9.41281
P048	D	9.57751	8.11162	7.14749	9.61841	7.84848	8.90779	7.62143	7.9372	6.79665	6.49302	6.79197	7.65451	6.8333	8.12118	6.17177	6.25327	8.18238	7.19299	12.751	12.2045	9.26047	8.06434	7.12265	8.34507	7.28526	7.3029	7.42644	7.98404	7.45637	9.83311	7.00152	8.95564	11.825	10.5691	10.5442	7.19955	6.01005	7.53753	7.24899	7.3221	7.42725	7.41463	11.2029	6.24927	6.25084	10.021	6.94336	8.58747
P048.1	D	9.24827	7.41625	6.81259	9.23001	7.42596	8.69242	6.60794	7.83392	6.71038	6.86225	9.61029	6.93294	6.56358	7.692	5.87026	6.26808	8.84656	7.26012	12.4051	12.3718	9.8911	8.84971	8.23997	8.48925	7.04282	6.84747	7.4546	9.39515	7.47088	10.0056	5.81411	8.97174	11.4024	10.4749	10.5953	7.37718	9.97299	7.99675	5.8655	7.34122	5.48276	7.94111	11.355	6.39593	5.965	9.74723	6.89985	8.71614
P048.2	D	8.55115	7.72423	6.97193	8.9483	7.36205	8.69007	6.73791	7.78503	6.57908	6.82436	8.21255	7.30741	5.72933	7.67691	5.98972	6.40724	8.3706	7.13361	12.7944	12.3678	9.72635	8.56065	8.23038	7.73396	6.93462	7.50071	7.30487	7.54104	7.69596	9.86373	7.27809	8.89033	11.9229	10.64	10.0149	6.68342	7.17549	7.6815	6.63711	7.38283	6.48057	7.86996	11.4828	6.15376	6.00546	9.51724	7.61509	8.84279
P048.3	D	9.41736	7.62879	7.49692	8.59525	7.2804	8.70943	7.65846	8.00251	6.23916	6.56962	7.81421	6.6946	6.49249	7.88247	6.08613	6.5303	9.08364	7.14548	12.6389	12.5069	9.47576	8.3883	7.94428	7.84589	6.92032	7.61961	7.15975	7.36983	7.94779	10.4772	7.41839	8.7632	11.9169	10.5202	10.3533	7.12619	7.57133	7.31225	7.09019	7.2037	6.98148	7.89756	11.5444	6.36008	6.19161	9.46545	7.22036	8.76123
P092	D	9.36756	8.18892	7.19532	9.76735	7.93626	9.26722	7.67322	8.18451	7.09078	6.58893	7.20812	7.8116	7.09177	8.40778	6.93644	6.07591	8.43716	7.42093	13.3343	12.7029	10.1395	8.99119	7.27083	8.84748	7.35986	7.64805	7.58384	8.77164	7.0547	8.83731	7.56532	9.14248	12.346	11.2586	10.2448	7.38725	7.49125	7.96196	7.56994	7.55131	8.31423	8.08659	11.3312	7.41372	6.61484	10.4478	7.01344	9.16147
P092.1	D	9.69122	7.77936	7.05208	9.5594	7.65134	8.90737	8.07974	7.96153	6.87863	6.55606	6.92177	7.70975	6.7873	8.07125	6.14261	6.43431	8.29711	7.36081	13.0079	12.5856	9.8037	8.57351	8.52677	9.25208	7.50317	7.3241	7.66111	9.43457	7.67687	9.39464	6.36308	9.28011	12.1874	10.5636	10.6249	7.19903	6.79134	8.17939	7.68414	7.47148	7.29164	8.45061	11.5221	6.59923	6.7594	9.85106	7.26385	8.77838
P092.2	D	10.0925	8.00335	6.48005	9.42578	7.70057	8.66469	7.52786	8.01678	6.98328	7.13038	7.24464	7.49143	6.20924	7.99223	6.04172	6.21476	8.11863	7.46375	12.7668	12.4698	10.0794	8.94824	8.49185	8.42636	7.22836	7.73904	7.51821	7.72924	7.71002	9.65966	7.42881	9.13886	12.0345	10.6417	10.6322	7.09059	7.79188	7.78374	7.41196	7.52162	6.62485	8.39026	11.5949	6.27144	7.09653	9.61969	7.86236	8.86105
P092.3	D	9.31467	7.94657	7.57045	9.37064	7.71316	9.03088	7.88889	8.08636	6.73195	7.0994	8.80124	7.0355	6.8696	8.28412	6.11715	6.51049	9.12992	7.53382	12.9669	12.6115	10.2886	9.30017	8.48249	8.38003	7.31257	7.70133	7.63394	7.9793	7.78984	9.74991	7.54539	8.96548	12.0004	10.7038	10.4609	6.56085	9.11592	7.25978	7.15695	7.34828	7.53156	8.42254	11.5688	6.34972	6.60366	9.77284	7.48418	8.75593
P135	D	8.90478	7.99113	6.6885	9.43636	7.65795	9.23931	7.10054	7.56414	6.95498	6.22215	9.27597	7.06597	5.77447	7.62111	6.4292	6.32422	8.49603	6.87674	12.7477	12.3695	10.3156	9.19576	6.88523	8.50503	7.11998	7.21872	7.43455	8.43831	7.09593	9.79797	7.0091	8.92504	11.4457	10.5221	10.6774	7.03994	10.6225	8.04663	6.12596	7.27808	6.87157	8.32855	11.3147	6.50213	6.54257	9.60896	6.8061	8.40409
P135.1	D	9.42419	7.54564	6.75402	9.31046	7.4446	8.94539	7.80357	7.14287	6.68102	6.54326	6.19098	7.59786	5.97878	7.87144	6.61969	5.86067	7.69827	7.13458	12.6848	12.4093	9.15701	7.91188	8.30824	9.08554	7.12599	7.12066	7.28952	9.21451	7.47628	9.78015	6.84857	8.98437	11.5982	10.3935	10.9018	7.22506	5.9331	8.05888	6.99761	7.26839	7.05468	8.05587	11.2592	6.41709	6.39052	9.52037	7.06497	8.65957
P135.2	D	7.66351	7.85962	6.15281	8.93283	7.13336	8.61771	6.34762	7.01923	6.27977	6.66828	5.43201	7.47726	7.12059	7.81613	6.43374	5.75023	7.95781	7.30831	12.2113	12.1946	9.36277	5.66752	8.03092	8.51501	6.97273	7.50826	6.37854	8.18643	7.34296	9.2877	6.82717	8.55101	11.7853	10.3644	9.46135	6.39111	7.05006	7.5658	7.67686	7.02358	8.25605	7.81929	11.0415	5.94272	6.06337	8.50752	7.11174	8.51575
P135.3	D	9.53903	7.95686	7.05342	8.91364	7.36366	8.91198	8.09561	6.94953	6.85638	6.584	5.87756	7.2317	5.82733	7.86503	6.17916	5.73169	7.9903	7.25077	12.1287	12.2184	9.07193	7.81194	8.33065	8.252	6.73904	7.31184	6.86413	7.63891	7.08462	9.61631	7.51873	8.66282	11.6248	10.5256	10.4267	7.04097	5.24525	7.82987	7.0971	7.0412	6.92165	8.08637	11.2417	6.51681	6.61129	9.4947	7.48632	8.87851
P135.4	D	9.84435	7.67214	7.3958	8.54073	7.18309	8.58135	7.85742	7.07559	5.83476	6.36028	7.0735	7.11617	6.69706	8.04131	5.73043	6.27681	8.35896	7.23427	12.484	12.1952	9.34435	8.29681	8.11453	8.13845	6.91393	7.4507	7.12423	7.13553	7.73856	9.65771	7.23478	8.63762	11.4783	10.2326	10.5311	6.56251	6.96744	7.22981	6.4922	6.93216	7.24935	7.62927	11.0959	6.14231	6.17481	8.62457	7.16019	8.42397
P135.5	D	9.74058	8.86197	8.45828	9.78034	8.03989	9.06283	8.45576	7.30289	7.17561	7.63019	6.96392	7.91382	7.38456	8.47662	6.37688	6.15964	8.4672	7.98259	13.4072	12.5558	9.74849	8.65901	8.87327	8.72086	7.71229	8.43681	7.91363	8.2475	7.80752	9.85744	7.73775	9.52684	11.9117	10.5102	9.93157	8.23945	7.47933	7.72958	6.67492	7.69924	7.25091	7.96321	11.1755	6.57969	6.38186	9.14752	7.49592	8.81457
P140	D	9.93065	7.36765	6.55632	9.14507	7.46888	8.90377	7.10312	7.173	6.76601	6.37632	5.99492	7.44693	6.74764	7.93071	6.34866	6.20269	7.85257	7.26398	12.3885	12.108	8.70226	7.58364	8.2009	8.6112	7.00196	6.94245	6.99278	8.92553	7.2245	8.61078	6.68195	8.80195	11.6262	10.1129	10.1832	7.06455	7.16325	8.12648	7.11198	7.34826	7.89878	8.17885	10.9994	6.97794	6.73816	7.99533	6.39074	8.56671
P140.1	D	9.31299	8.38367	6.33861	9.32039	7.48531	8.6609	7.69689	6.64138	6.51071	6.96584	6.49117	7.45737	6.62874	7.38812	6.4873	5.41114	8.32214	7.3455	13.1716	11.9804	9.72524	8.56559	8.38547	9.06681	7.20473	8.01766	7.43286	8.30093	7.60645	8.52392	6.63851	9.05247	11.5978	10.0783	9.84632	6.77756	6.06402	7.92939	5.90498	7.32356	6.62876	7.43481	10.8413	6.14137	6.04601	7.4785	7.14227	8.73609
P140.2	D	9.01445	7.82328	5.80533	8.88981	7.15298	8.71967	8.10507	6.67227	6.28892	6.32036	5.80679	7.60701	5.02823	7.33053	6.01206	5.60369	7.93631	7.22684	12.0495	12.1793	9.34103	8.05358	8.34179	8.67777	7.22654	7.80508	6.3611	8.25631	7.59323	8.74174	6.9055	8.78447	11.954	10.2243	10.0844	7.01283	5.10404	7.96881	8.13839	7.35707	7.36164	7.85686	11.0895	6.11135	6.23142	7.80623	7.34582	8.76883
P140.3	D	8.74588	8.38586	6.9159	9.24146	7.55043	8.97475	7.23919	7.20083	6.65865	6.91855	9.02413	7.24542	6.04795	7.9226	6.80603	6.12215	8.2872	7.28511	12.93	12.3934	10.7583	9.66795	8.40814	8.05159	7.17325	7.78357	7.62384	7.80205	7.7342	9.18377	7.11868	9.07847	11.7733	10.5495	10.3241	6.98091	9.62125	8.1277	6.11386	7.3317	6.2847	8.48783	11.3924	6.40646	6.5128	8.07573	7.69891	8.975
P140.4	D	10.2973	7.99178	7.73036	8.94421	7.37443	8.66848	7.76207	7.05333	5.82534	6.3148	5.96388	7.40914	6.19511	7.89028	5.3735	6.17559	8.18785	7.30594	12.5715	11.8502	8.95012	7.91026	8.02718	7.90927	7.20543	7.6795	7.25475	7.0274	7.82295	8.62542	7.33624	9.01224	11.6602	10.3303	9.71811	6.35975	6.61711	7.63404	6.95046	7.13235	7.3264	7.55203	10.7443	5.95214	6.35264	7.17443	7.43454	8.58809
P140.5	D	9.31438	8.16201	7.82897	9.22454	7.60049	9.44315	7.95551	6.98921	6.51138	7.28693	6.98741	7.65165	6.36049	8.5888	6.0451	6.1589	8.61947	7.79131	12.4728	12.4276	10.0539	8.94968	8.64281	8.26812	7.47332	7.82811	7.67362	7.59243	7.97286	9.04838	7.49389	9.26039	11.7769	10.3927	9.60016	7.85632	6.78863	7.57192	6.36924	7.51122	8.0675	7.86245	11.0557	6.40392	6.54947	7.83945	7.79902	9.10826
P140.6	D	9.39308	9.15892	8.73526	9.90365	8.21165	9.1495	8.41491	7.08969	6.86045	7.62208	6.75741	8.0636	7.55036	8.57015	5.5008	6.14416	8.39325	8.08471	12.9433	12.39	9.85781	8.77434	8.96963	8.68237	7.86288	8.45111	7.93581	7.81174	8.13246	9.00282	7.50384	9.69368	11.863	10.2398	9.71111	8.16736	6.94951	7.74123	6.6425	7.76704	7.45363	7.85983	11.048	5.63104	6.27811	7.82976	7.71641	8.72701
P159	D	9.20703	7.87977	6.61797	9.27336	7.6232	9.08914	7.11375	8.19568	7.40284	6.96336	8.35457	7.4642	5.96768	7.91102	7.08879	6.28294	8.37415	6.93243	12.5131	12.0074	9.99653	8.8569	6.93467	8.42252	6.94169	7.21769	7.27225	8.86939	7.01881	9.81776	7.27856	8.79739	11.6531	10.7086	10.4604	7.16596	10.5819	8.00907	6.93967	7.28544	7.01474	7.395	11.2632	6.94173	6.57142	9.32982	6.75948	8.94196
P159.1	D	9.71464	7.2347	6.71185	9.16538	7.41043	8.48934	6.85788	7.45572	6.73903	6.7274	8.60306	7.0376	6.29769	7.85233	6.41871	5.64325	8.43456	7.1756	12.3061	12.0928	10.1048	8.94211	8.37561	8.89734	7.21456	6.94316	7.473	8.40002	7.09021	9.15936	7.05247	9.12802	11.5652	10.2856	10.0626	7.2226	10.116	7.6046	6.23123	7.5713	6.19037	7.59401	11.2339	6.82463	6.57409	9.08989	7.15173	8.96409
P159.2	D	8.7035	7.87918	6.28564	8.8609	7.09847	8.6936	7.65063	7.28344	6.34516	6.27382	6.3237	7.29975	5.65922	7.10793	6.38527	5.56586	8.53216	7.04803	12.3306	12.1068	8.83686	7.58915	8.14298	8.75733	6.82924	7.34738	6.82005	8.60559	7.09109	9.50974	6.92891	8.69757	11.5922	10.194	9.93223	6.3973	5.97451	7.52138	7.08739	7.21438	6.98419	6.87279	11.1721	6.05848	5.60521	8.67321	6.7661	8.61715
P159.3	D	9.23638	7.98871	6.8324	9.03465	7.36276	9.05503	8.02075	7.02844	6.68833	6.38626	6.01366	7.52715	5.04186	7.71714	6.35482	5.70582	8.06171	7.0936	12.454	12.1867	9.48062	8.30575	8.24183	8.07395	6.90163	7.29392	7.11902	7.80219	7.36761	9.59729	7.53939	8.76528	11.8412	10.6493	10.1393	6.72476	6.77282	7.64226	6.83331	7.32705	6.71642	7.48985	11.4504	6.72531	6.37686	9.38468	7.59082	9.09661
P159.4	D	9.795	7.88095	7.60475	8.84701	7.32477	8.65594	7.47588	7.33294	6.09395	6.4551	6.3063	7.38275	5.87398	7.72184	5.28955	5.69326	7.55401	6.97996	12.647	11.9314	8.93596	7.89853	8.11626	7.92563	7.28617	7.63591	7.37491	6.93248	8.77925	9.51449	7.27108	8.83365	11.3626	10.1763	9.71034	6.22209	7.56877	6.44673	7.12261	7.3807	6.94744	7.03347	11.0039	6.03036	5.77691	8.46697	7.16825	8.45797
P159.5	D	9.31891	8.23468	7.92305	9.49434	7.78102	8.76111	7.91719	6.92849	6.16049	7.0999	6.24982	7.69268	6.11429	8.39068	5.83806	5.76342	7.73739	7.63522	12.1224	11.664	8.92466	7.71688	8.37938	8.10909	7.37842	7.74553	7.56769	7.33014	7.36697	8.9849	6.9999	9.20357	10.9931	10.0934	9.22457	7.84241	6.38386	6.57194	6.35472	7.54137	7.21133	6.89561	10.5321	5.68817	5.68893	9.2563	7.6556	8.32274
P159.6	D	9.95182	8.98662	8.53291	9.73592	8.06256	9.04229	8.69007	7.11225	6.39085	7.5151	5.53903	8.14425	7.70969	8.5627	5.81434	5.59932	8.18895	7.99066	12.834	12.002	8.57222	7.38882	8.78283	8.69504	7.72605	8.09097	7.78713	7.68094	7.60312	9.23033	7.36237	9.51281	11.3225	10.0744	9.30146	8.21302	5.70997	6.84398	6.76249	7.7053	8.00298	7.15397	10.84	5.73005	5.84058	8.17832	7.48394	8.52655
P165	D	10.0085	8.10087	6.51898	9.36312	7.59891	8.65199	7.1136	7.42026	6.77253	6.72109	8.33235	7.33562	6.75901	7.81231	6.99827	5.25461	7.72277	7.13467	12.9457	11.852	9.52686	8.36144	7.08428	9.23448	7.01536	7.42763	7.28433	7.89843	6.67138	9.08108	7.28875	8.84087	11.5603	10.5077	9.7525	6.5726	7.61818	7.43727	6.57908	7.31774	6.79503	7.18633	10.9391	5.9335	6.66108	10.3304	7.38476	8.92247
P165.1	D	9.02266	7.84808	5.67065	8.83936	7.13005	8.38056	7.73283	7.06426	6.52843	5.71303	6.17829	7.49198	6.30569	7.68467	6.12918	5.3398	7.44281	6.9185	12.1144	11.8672	7.79351	6.46055	8.04835	8.98281	6.96674	7.60298	6.79967	7.91719	6.44734	8.93664	7.18257	8.69488	11.6249	10.1425	9.42314	6.33618	5.51757	7.31343	7.60467	7.35556	7.25887	7.37107	10.9331	6.17155	6.12702	10.4862	6.70913	8.85631
P165.2	D	8.98692	8.02649	8.51842	9.10349	8.30088	8.15036	7.48052	6.99041	7.05999	6.63467	7.64166	7.06142	6.58981	7.64347	5.94452	5.54394	8.06088	7.06698	12.1652	11.9501	9.7436	8.63609	8.52863	7.9918	7.13291	7.45821	7.25544	7.28686	7.45048	8.9223	7.46585	8.95363	11.5812	10.4672	9.9057	6.85651	7.87223	7.45542	6.4243	7.17756	6.52029	7.63543	11.0963	6.81734	6.23027	10.8702	7.41895	9.22912
P165.3	D	10.2181	7.91976	7.79862	9.07487	7.43655	8.59989	8.20195	7.00238	6.50052	7.01568	6.79423	7.33458	6.97318	8.25603	5.89732	5.20019	7.65644	7.64785	12.6124	11.9679	9.30129	8.25103	8.03468	8.11615	6.87672	7.28025	7.23311	7.2819	7.24287	8.81122	7.37575	8.82725	11.6359	10.3588	9.6786	7.91204	6.09203	6.85254	6.53168	7.18267	7.55565	7.40066	10.9188	5.81827	5.9704	10.2981	7.40125	8.94057
P167	D	10.1364	8.14891	7.04098	9.49691	7.71802	8.80817	7.56949	7.41713	7.26812	7.03451	7.05216	7.53491	6.75535	7.76805	7.72681	5.75998	8.44496	7.10736	12.9175	12.0726	9.47316	8.27809	7.00824	9.25224	7.12854	7.47292	7.4686	8.37998	7.67417	9.56605	6.99073	8.96268	11.8265	10.3409	9.84452	6.98337	7.49818	8.15021	6.76855	7.38941	6.62304	7.43697	11.1154	5.73497	6.26334	8.91066	7.43672	8.95231
P167.1	D	8.68518	8.19413	6.54618	9.11057	7.47303	8.49402	7.50069	6.8376	6.00399	5.99378	5.70385	7.77059	5.93675	7.6917	5.59124	5.22262	7.58447	7.10202	12.1407	11.6633	7.49946	6.4013	8.20415	8.95633	7.27023	7.9494	6.97382	8.18582	7.4342	9.09502	6.80481	8.83125	11.3732	9.7873	9.32396	6.14178	5.03499	7.51824	7.03816	7.31598	7.1944	7.37993	10.5373	5.47547	5.99133	8.58727	6.61779	8.54516
P167.2	D	8.7934	8.15327	8.7262	9.03294	8.17911	8.13506	7.39808	6.7062	7.35107	7.24044	7.79375	7.10112	6.17082	7.44154	5.00769	5.68539	8.46651	7.05485	12.3537	12.0291	9.5502	8.32454	8.55575	7.97808	7.21228	7.45661	7.35719	7.33093	7.98292	9.39162	7.08436	9.00764	11.7802	10.236	9.8511	6.7962	7.87799	7.81758	6.77632	7.39623	5.95898	7.83244	11.1712	5.80061	6.14046	9.51619	7.56156	9.01471
P167.3	D	9.31827	8.23703	7.70053	9.14872	7.40469	8.398	7.48534	7.05093	6.2222	6.7937	6.16523	7.25033	6.42178	8.11274	5.04329	5.86757	8.03414	7.33043	11.991	11.8828	8.77625	7.69869	7.98966	7.8935	6.86445	7.27825	7.02769	7.01148	7.44778	9.59879	7.01682	8.67864	11.5632	9.75149	9.67608	8.24292	6.18948	7.21776	6.29592	7.04949	6.94525	7.10475	10.8309	5.66384	6.04952	9.1957	7.2697	8.66741
P204	D	9.83378	8.20233	6.76836	9.40139	7.56049	8.85402	7.18186	7.98717	6.75554	6.82908	6.76799	7.53875	6.79129	7.82324	6.24299	6.10428	7.73071	7.06097	12.5715	12.1973	9.51198	8.32022	6.98054	9.17867	7.06102	7.36626	7.22168	8.22922	7.11552	10.3425	7.0906	8.85304	12.1327	10.7375	10.6761	7.13329	7.12456	7.92685	7.30813	7.43836	7.00444	7.42866	11.4947	6.07348	6.36173	10.0578	7.22027	8.63899
P204.1	D	8.86673	7.74372	6.14994	8.86259	7.14397	8.34569	7.46678	7.40682	6.46666	5.93839	5.03647	7.6121	5.66963	7.25074	5.84874	5.73745	7.61642	6.81214	12.1927	12.0996	9.33216	6.04913	8.07827	8.96736	6.83952	7.60439	6.58957	7.92473	6.91209	9.88024	7.11615	8.70602	11.8935	10.1067	10.4515	7.12277	6.92684	7.51233	8.11762	7.34462	6.59909	7.27286	11.3003	6.34366	6.28665	10.0825	6.80421	8.49858
P204.2	D	9.33925	8.10189	8.64209	9.38785	8.38639	8.63713	7.96017	7.63977	7.3246	6.78994	6.5143	7.66112	6.57489	7.92317	5.91653	6.36349	7.81498	7.14059	12.3991	12.1994	8.81809	7.65227	8.68606	8.44993	7.28735	7.70018	7.28605	7.62305	7.67023	9.69818	6.93738	9.10548	11.8843	10.5379	10.0127	6.94763	6.08295	7.89109	7.89229	7.54947	7.23037	7.51745	11.1353	6.50875	6.19701	10.3488	7.51553	8.64467
P204.3	D	9.0478	8.00839	7.82522	9.16141	7.56493	8.75681	6.77848	8.00809	6.26201	6.78643	5.94914	7.65107	6.67431	8.21223	6.13482	6.39262	8.01051	7.44124	12.2795	12.2387	9.1627	8.09661	8.05393	8.192	7.10611	7.43794	7.23658	7.33467	8.1984	9.9043	7.38733	9.02132	12.0489	10.5168	10.2591	8.2505	5.88777	7.25327	7.29608	7.22199	7.55861	7.59662	11.3081	5.96981	6.37751	10.2148	7.4884	8.53724
P209	D	9.49356	7.99232	6.48156	9.38612	7.68913	8.85644	7.13096	7.91656	7.2713	6.8087	9.00823	6.94569	6.62333	7.54557	6.39789	6.3347	8.19931	7.01448	12.6579	11.8766	9.93531	8.78949	7.02136	8.85107	7.24754	7.26387	7.49428	8.46947	6.68822	10.5254	7.28346	9.01559	10.9814	10.3892	10.9429	7.48448	11.1973	8.17918	5.95931	7.26715	5.90935	7.75674	11.1537	5.90413	6.44938	9.19656	7.42134	8.09352
P209.1	D	9.37425	8.23617	6.40198	9.07935	7.51221	8.78426	7.90058	7.62646	7.09939	6.20816	6.94209	7.75164	5.49421	8.12946	6.15218	6.18975	7.56062	6.82469	12.1149	12.0653	8.52703	7.35456	8.2674	9.30746	7.21534	7.85664	7.0309	8.0913	7.42953	10.5371	7.12061	8.89018	11.4373	10.2365	11.1872	8.14657	7.26054	8.03693	7.92825	7.33206	6.39519	7.79123	11.1621	6.50527	6.68977	9.48194	6.74048	8.2583
P209.2	D	8.98168	8.12192	8.66082	9.15401	8.11792	8.3862	7.72308	7.97097	7.51128	7.08408	7.56874	7.0688	5.73461	7.45309	5.08386	6.24914	7.7905	7.11032	12.4458	12.1129	9.98074	8.87051	8.51018	8.38727	7.21313	7.59996	7.31606	7.76972	6.51809	9.82022	7.31253	8.96028	11.6093	10.6894	10.6341	7.31217	9.61095	8.15531	7.11943	7.20763	6.10796	8.08507	11.2934	6.6126	6.4644	9.70798	7.52054	8.63221
P209.3	D	10.0896	8.53863	8.49717	9.58338	7.80404	9.14716	8.32577	7.9332	6.82441	7.3018	6.57383	7.91145	6.35108	8.11849	6.33811	6.4714	7.9962	7.66333	12.2979	12.565	9.16648	8.01033	8.22949	8.18707	7.15061	7.69267	7.3459	7.4921	8.50057	10.7393	7.72822	9.2547	12.1809	10.5422	10.0164	8.44972	5.59297	7.30237	7.54428	7.60611	7.97679	7.93104	11.5693	6.14007	6.2802	9.37021	7.69194	8.68563
P211	D	10.184	8.34075	6.96436	9.69461	7.83206	8.62134	7.33941	8.00787	7.11336	7.06462	7.61261	7.75591	6.9441	7.82931	7.21388	5.95022	8.66793	7.31678	12.6111	12.2369	9.73722	8.57155	7.2436	8.58392	7.24611	7.5384	7.60394	8.23243	7.26397	9.98612	7.25271	9.13014	11.8723	10.4398	10.306	6.84442	7.21733	7.60918	7.04261	7.33891	6.34527	7.72133	11.255	5.74815	6.20351	9.72814	7.59368	8.3898
P211.1	D	8.46231	7.97587	6.20554	8.90908	7.27188	8.49069	7.5593	7.67842	6.52377	6.52178	5.73593	7.71751	6.10922	7.55227	6.03008	5.89764	8.50973	6.97152	12.2888	12.3181	8.17476	6.83616	8.20698	9.01243	7.15565	7.56042	6.80816	8.04713	6.93752	10.1211	7.31718	8.73882	11.837	9.92841	10.3901	6.94012	7.31464	7.45462	8.08293	7.05245	8.90287	7.91487	11.3445	6.21808	6.08464	10.0024	6.7449	8.35952
P211.2	D	9.18313	8.21142	8.76376	9.43982	8.44895	8.46356	7.80858	8.02702	7.82379	7.50848	8.74326	7.37521	6.44946	7.66336	5.13794	6.39177	9.2039	7.46967	13.0067	12.7716	10.4649	9.31786	8.76654	8.66499	7.41475	7.77164	7.69211	7.9547	7.97923	10.3595	7.22946	9.30369	12.1063	10.6613	10.5572	7.41233	8.52064	7.90772	6.93808	7.43924	6.18148	8.39575	11.7335	6.03468	6.02458	9.68184	7.86841	8.85557
P211.3	D	9.90596	8.20389	8.26181	9.33611	7.68896	8.61126	8.13332	7.76449	6.67927	7.47637	8.36788	7.14167	6.63025	7.99387	5.70584	6.20528	8.4768	7.53564	12.2843	12.4873	10.0971	8.97143	8.47568	8.44173	7.17337	7.66799	7.52876	7.24555	8.65785	10.0949	7.18525	9.11434	11.6012	10.2183	10.1751	8.05505	7.92162	7.30183	6.75925	7.34741	6.44725	8.22509	11.1597	5.93432	6.08975	9.52931	7.59636	8.54456
P215	D	9.08235	8.12725	6.65367	9.086	7.32392	8.88046	7.76461	7.34435	6.54389	6.79637	5.93807	7.49265	6.50186	7.48826	6.63497	5.20723	8.95602	7.12619	12.5457	12.3937	8.38198	7.04982	7.84533	8.22176	7.23632	7.64216	6.84465	8.36909	7.60406	9.18699	6.84608	8.78274	11.8302	10.5123	10.5015	7.3433	7.33578	8.02783	7.48543	7.16563	9.53563	7.73869	11.4063	6.44976	6.42687	10.4708	7.45292	8.9548
P215.1	D	9.86953	7.62565	7.89037	8.94584	7.33202	8.67046	7.5167	7.2587	6.31981	7.28735	7.63219	6.95787	6.26481	7.90692	6.26267	6.49524	8.87414	7.42838	12.4387	12.1777	9.88445	8.82836	8.11059	9.13019	7.0282	7.36901	7.2708	8.03206	8.07927	8.9462	7.07906	8.79409	11.7364	10.4592	10.2943	7.08859	7.11596	7.21839	6.35699	6.97312	6.87187	7.68912	11.2445	5.7137	5.90752	10.6201	7.52092	8.76027
P223	D	8.71631	7.98868	6.39143	9.0942	7.22413	8.59347	7.63581	7.39049	6.48582	6.40937	7.41746	7.11796	6.01816	7.10751	6.66123	6.39352	8.28486	7.02918	12.0633	12.3196	9.87366	8.73549	8.10647	8.83562	6.955	7.54	7.29808	8.64851	7.02286	10.3477	6.5088	8.91848	11.7719	10.4093	10.3702	6.9489	7.82311	8.04103	6.60455	7.11221	5.72845	7.86324	11.4281	6.02633	5.70741	10.9319	6.89082	8.38983
P223.1	D	8.50609	5.50965	5.08345	8.06175	6.94323	7.83513	7.37431	7.06069	5.9722	4.31658	5.29136	6.95937	4.2475	7.28043	5.99763	5.93448	7.36817	6.0362	12.3328	12.1181	6.63745	4.15099	8.00759	8.94511	6.57563	7.53414	6.65088	8.60038	6.92908	9.65803	6.66391	6.91302	11.7294	10.6362	10.3967	7.44289	5.0054	7.55413	10.335	7.21043	7.35016	7.76855	11.408	6.53989	6.41931	10.9776	6.00084	8.47233
P223.2	D	9.09233	8.28156	7.80365	9.3034	7.64183	9.34698	7.91109	7.10498	6.19656	7.47905	6.78402	7.58193	6.19731	8.43565	6.10556	6.10602	7.97853	7.68249	12.2249	12.2954	9.75079	8.62235	8.49514	8.25794	7.17083	7.55375	7.38776	7.44454	7.22922	10.066	7.35698	9.02599	11.6203	10.6523	10.0186	7.51206	6.36511	7.18849	6.84475	7.40557	7.80396	7.70319	11.1765	6.35195	6.12122	11.0711	7.65152	8.71337
P223.3	D	9.13464	8.38139	8.0639	9.30842	7.73788	8.88018	8.16905	7.64848	6.59348	7.58786	7.53956	7.37222	8.08934	8.52184	6.26274	6.48169	8.64159	7.88086	12.5667	12.5045	10.1319	9.05301	8.70581	8.6518	7.32955	7.94112	7.57474	8.32407	7.5125	10.3243	7.6746	9.1	11.8984	10.6907	10.3765	7.77584	7.39306	7.35791	6.90141	7.27931	7.93295	8.22205	11.4838	6.22376	6.01473	11.1757	7.37775	8.59619
P235	D	8.29862	7.97699	6.09781	8.94064	7.01946	8.30541	7.50691	7.31939	6.0773	6.90378	6.84436	7.11743	6.242	7.06774	5.91269	5.39801	8.32437	7.01885	12.501	12.1749	8.38801	7.03259	8.13321	8.56467	6.96205	7.4823	7.07446	8.06306	7.31401	9.88123	6.21627	8.74942	11.753	9.67534	9.10036	5.95231	5.87145	7.4359	6.72382	7.15244	6.18133	6.94167	11.0223	5.41004	5.31834	6.68881	6.9288	8.26407
P235.1	D	8.71623	7.50048	6.04082	8.76072	7.03003	8.41048	7.89896	7.25386	6.44755	5.73005	4.88861	7.38351	5.62725	7.1965	6.07287	5.428	8.23663	6.9091	11.9575	12.2832	9.44267	8.12307	8.02929	8.48501	6.92418	7.45425	6.19716	8.11391	7.5705	9.87927	6.35805	8.53661	11.9709	9.95084	9.52813	6.41375	7.56059	7.34673	8.52844	7.35161	7.35525	7.12082	11.2136	5.86607	5.79889	7.39403	7.00611	8.38094
P235.2	D	9.25743	7.99298	7.70417	9.10722	7.51647	8.69952	8.07104	7.59498	6.15417	7.18563	6.00794	7.4855	5.37887	8.13597	5.31137	5.43891	8.16449	7.40357	11.9821	12.2567	8.18146	6.74236	8.32116	8.16802	7.03898	7.47058	7.18219	6.98661	7.52003	10.0447	7.47294	8.87996	11.52	9.78398	9.86982	7.72425	5.78832	6.97309	7.48605	7.34042	7.16738	7.00531	10.993	6.21405	6.16456	7.34284	7.47092	8.14177
P235.3	D	9.15886	8.84143	8.4843	9.64583	7.89816	8.77445	7.55387	7.51635	6.723	7.79836	9.43697	7.22794	6.93168	8.0921	5.80203	5.15213	8.80348	7.76045	12.949	12.4769	9.22963	8.05478	8.66948	8.41994	7.49312	8.00368	7.83573	8.17572	7.77539	10.1776	7.28548	9.47951	11.8363	10.1761	9.48514	7.84255	8.43056	7.01717	6.30976	7.76677	6.3315	7.4521	11.1696	6.05072	5.80449	7.59177	7.50984	8.51594
P245	D	9.54721	8.08383	6.16537	9.18028	7.33433	8.52851	7.80019	7.68229	6.8545	6.86848	4.99064	7.63812	6.72142	7.5205	6.27643	6.39092	7.5423	7.1784	12.0859	12.1744	8.35741	6.98433	8.22575	8.89172	7.19105	7.45225	7.10842	8.38849	6.57682	9.14444	7.01951	8.87483	11.7956	10.4242	10.5788	6.7534	7.25803	7.89089	7.86851	7.46771	7.23055	7.47907	11.3067	5.8945	6.0317	9.87115	7.02099	8.87639
P245.1	D	8.50848	7.63412	5.94397	8.75045	7.12344	8.34596	7.93044	7.34449	6.33113	6.54691	5.61631	7.27197	6.295	7.43335	5.88857	6.11445	7.03046	6.92802	12.1191	11.8365	9.21587	4.69466	7.87963	8.51488	6.93277	7.37261	5.96413	8.18258	6.31008	8.60015	6.98447	8.41618	11.5618	10.237	10.2498	6.68963	5.00939	7.57609	8.5169	7.06678	7.99779	7.72274	11.1124	5.91486	6.19023	9.75123	7.06092	8.73495
P245.2	D	9.96486	8.41565	8.30068	9.52393	7.81072	8.95804	8.12444	7.07103	6.19163	7.59982	6.31694	7.7179	6.12895	8.40928	6.13275	6.51923	7.27032	7.84162	12.2783	12.1408	8.87492	7.63572	8.66123	8.45409	7.16128	7.81621	7.4766	7.06868	6.89716	9.2103	7.27241	9.14068	11.5168	10.1682	9.84225	7.68239	6.18291	7.23913	6.9976	7.5435	7.53042	7.47392	10.9917	5.83606	5.92565	9.1445	7.79629	8.56176
P245.3	D	9.26701	8.74639	8.33715	9.48009	7.77089	8.97577	8.43538	6.87739	6.71847	7.64127	7.68686	7.526	8.00612	8.54855	5.88715	6.24743	7.56898	7.95402	12.5326	12.2294	9.87941	8.80254	8.77435	8.8429	7.32422	7.975	7.58688	8.5646	6.90608	9.4286	7.45944	9.20236	11.8299	10.7602	10.0666	8.15631	7.59689	7.62178	6.5071	7.49813	7.98743	7.49056	11.1093	5.9013	6.44028	10.3294	7.49684	9.23834
P261	D	10.1554	8.08481	6.90387	9.44121	7.69593	8.82208	7.30747	7.80502	6.68628	7.19563	6.9889	7.47486	7.16815	8.20644	6.58325	5.81095	8.81536	7.28678	12.7164	12.4759	9.47036	8.25855	7.06369	9.3558	7.09885	7.44701	7.38987	7.60296	7.79181	9.91449	7.65227	8.92145	12.0947	10.7264	10.9207	7.30304	6.24548	7.50491	7.15886	7.19479	7.52076	7.90101	11.6154	6.66069	6.40125	11.0212	7.43275	8.85774
P261.1	D	8.97397	8.07312	6.27545	9.08891	7.41596	8.6182	7.5375	7.4322	6.546	5.73993	6.01603	7.72713	5.91415	7.66862	5.71409	5.6902	8.67914	6.90586	12.4753	12.5097	8.20826	6.71508	8.24904	9.17866	7.22727	7.92074	7.07616	8.00266	7.7567	9.91542	7.35234	8.94822	12.0483	10.1387	11.1111	6.04476	7.38336	7.65524	8.017	7.53126	7.13418	7.91661	11.5782	6.52707	6.41547	11.2622	6.90436	8.6938
P261.2	D	8.33196	7.64062	6.13551	9.12204	7.23361	8.71399	7.64128	7.15201	6.43034	6.42577	8.08383	7.40599	6.45335	7.20879	5.91105	6.05601	8.98443	7.02281	12.4898	12.5692	8.8445	7.54499	8.18576	8.75445	7.1495	7.21227	7.02049	7.95252	7.79325	10.0048	7.12778	8.83197	11.9991	10.2328	10.6967	6.98523	8.01935	7.61404	7.25721	7.36871	7.21521	7.59654	11.6182	6.10147	5.97231	10.197	6.80074	8.79635
P261.3	D	9.35472	7.37443	5.91167	8.53588	7.1336	8.48692	7.51181	7.02401	6.19065	5.91266	5.71036	7.27922	5.00617	7.59871	6.48451	5.50918	8.25915	6.66467	12.5817	12.3982	9.40492	8.08249	8.02355	9.04479	6.9109	7.6806	7.06326	7.91913	7.45383	9.72458	7.10484	7.84175	11.7795	10.254	10.3229	7.76463	7.263	7.1599	9.72945	7.04016	10.3603	8.07378	11.4172	6.11691	6.14035	9.83896	5.98028	8.514
P261.4	D	9.12371	8.23712	8.67892	9.19234	8.33409	8.29159	7.13701	7.6069	7.05119	6.98095	8.02301	7.24947	6.20052	7.5926	5.7484	5.99186	9.22732	7.13541	12.8001	12.7132	10.0673	8.92758	8.62014	8.31953	7.2134	7.64505	7.47576	7.94591	8.54616	10.2105	7.34617	9.11818	11.952	10.5823	10.7621	7.41737	7.8201	7.80655	6.94982	7.50517	6.51029	8.42108	11.5748	7.17558	6.31271	10.9337	7.55381	9.19979
P261.5	D	10.4302	8.36682	8.06923	9.40676	7.6796	9.12276	7.7725	7.99679	6.80297	7.01293	8.50214	7.46106	6.15629	7.96602	6.3836	7.37134	10.0706	7.80073	12.9085	13.0257	10.2319	9.17167	8.41137	8.90057	7.69744	7.79137	7.77061	7.92968	8.71177	10.8313	8.51622	9.45879	12.3774	9.57223	11.6936	7.98438	8.5796	7.89352	7.25991	7.57732	6.86611	8.15762	12.2681	6.67607	6.60825	11.1653	8.24186	9.33022
P261.6	D	9.24194	7.6656	7.85459	9.39103	7.80307	9.08363	7.9277	7.71082	7.36997	7.30716	6.80941	7.94717	5.96167	8.39812	6.52643	6.51173	8.94389	7.60709	12.777	12.8631	9.66477	8.45155	8.59619	8.5746	7.4647	7.22791	7.66697	7.60555	9.1751	10.6923	7.91886	9.35116	12.3498	10.6181	11.0939	8.03097	6.42857	7.50914	7.4507	7.60241	8.21883	8.06631	11.7852	7.11913	6.75702	10.9877	7.90641	9.28952
P261.7	D	9.5662	8.71453	8.39277	9.55893	7.94676	9.07979	8.32338	7.53875	7.05208	7.578	6.57036	7.73679	7.76187	8.6489	6.49493	6.55522	9.19097	7.94338	12.7596	12.6746	9.59539	8.49949	8.79628	9.33829	7.5606	8.17535	7.72225	8.14304	8.35021	10.3935	7.72587	9.32662	12.2072	10.388	10.9193	8.23908	5.94287	7.38427	7.11698	7.59526	8.30825	7.86527	11.6097	6.97198	6.36372	10.7469	7.47554	8.99639
P261.8	D	9.38812	7.51128	7.65934	8.51604	7.11217	8.6805	7.83051	7.06443	6.30688	6.75459	5.01694	7.06645	5.33142	7.6713	5.98718	5.4964	8.5061	7.25305	12.2298	11.9094	8.76343	7.65818	8.05436	9.51209	6.82487	7.1128	6.81034	6.94513	7.62224	8.94206	7.67254	8.69097	11.3937	10.1392	10.7823	7.32787	7.02349	6.94276	6.83069	6.89801	7.52961	7.17134	10.8911	5.98786	5.92955	10.4049	6.74487	8.78789
P271	D	9.38787	7.92108	7.49086	9.01645	7.14974	8.49303	7.48752	7.58624	6.54705	6.92464	5.17673	7.23245	6.45263	7.14528	6.23162	6.12971	8.5749	7.01472	12.2573	12.2141	9.05457	7.78862	8.19915	8.74461	6.86211	7.41436	7.05088	8.45796	7.50933	10.2899	6.55895	8.78038	11.7499	10.2484	9.97245	6.81765	6.50217	8.01345	7.22874	7.29534	6.86716	7.44662	11.1758	5.7795	6.12272	9.21048	6.94399	8.42478
P271.1	D	9.18072	7.88301	5.63718	8.8231	7.16423	8.47954	7.781	7.328	6.31428	6.43002	5.03359	7.42027	5.60759	7.71418	6.07052	5.90963	6.61018	7.0546	12.0065	12.1802	9.19717	7.86074	7.95509	8.38678	6.97144	7.70899	5.7317	8.15698	8.52288	9.88579	6.33817	8.40514	11.6354	10.0847	9.64851	7.19488	5.20723	7.65984	8.58177	7.08845	8.9402	7.97286	10.9659	5.55886	6.26373	9.11836	7.02343	8.492
P271.2	D	9.99887	8.27138	7.88996	9.36232	7.64941	8.80079	7.81919	7.67331	6.34774	6.96647	6.16704	7.59284	5.89006	8.26873	6.2203	5.84027	8.02977	7.68454	12.5912	12.391	9.54767	8.35662	8.56953	8.32367	7.45173	7.92407	7.65728	7.46573	7.91134	9.95352	7.20006	9.32145	11.6888	10.4585	9.72339	8.12376	7.20443	7.60304	7.23633	7.56245	7.33149	7.73042	10.8767	5.40827	6.31317	9.89375	7.73713	8.76961
P271.3	D	9.97671	8.65117	8.05044	9.42336	7.72379	9.02631	8.39782	7.53419	6.64615	7.55697	7.31158	7.47062	7.60833	8.29579	6.58521	6.0418	8.53849	7.84236	12.371	12.3236	9.94678	8.84549	8.60022	8.51465	7.17523	7.90195	7.47699	8.27079	7.73607	10.0587	7.29224	9.02077	11.8262	10.4849	9.59845	8.00199	8.64822	7.7075	6.77908	7.2603	7.75958	8.10815	10.8955	6.03742	6.31873	9.70762	7.26621	8.77067
P272	D	8.24332	7.70804	6.01789	8.7384	7.01897	8.71088	7.44032	6.64611	6.43112	6.38646	6.40658	6.9546	5.76457	7.02034	5.9926	5.83372	7.78277	6.81774	11.8698	11.91	9.46238	8.38905	7.53911	8.61373	6.72233	7.4485	7.01758	8.32505	6.86812	9.03652	6.58186	8.71365	11.2358	10.6582	9.85202	6.69655	7.55876	8.13265	6.11579	6.99182	6.15674	8.11598	10.7737	6.3173	6.56344	9.07957	6.95614	8.52349
P272.1	D	9.5707	7.79263	6.70804	8.86021	7.03172	8.53496	6.91344	6.69581	6.5066	6.76018	7.71227	6.76116	6.15128	7.20859	5.60036	5.71126	8.09367	6.92177	12.1671	11.8657	9.70224	8.5649	7.79189	7.75861	6.62081	7.327	7.09639	8.11287	6.99573	9.37606	6.32449	8.71838	11.2852	10.2026	9.20438	5.87274	8.9008	8.011	5.63209	6.93409	5.75101	7.67749	10.6381	5.66199	6.04239	9.24257	7.31084	8.45187
P272.2	D	9.69882	8.39051	8.0581	9.14427	7.45427	8.81737	8.07416	6.92727	6.64084	7.14498	6.35157	7.29353	6.85875	8.13774	6.2764	5.72367	8.03232	7.63835	12.6599	12.044	9.54572	8.52425	8.43414	8.12587	7.00543	7.78624	7.16261	8.12772	7.45394	9.36444	7.26877	8.7642	11.2727	10.6681	9.53561	7.78799	7.549	7.75513	6.28006	6.92912	7.49842	7.98134	10.6051	5.76674	6.21959	8.96889	7.09645	8.7274
P272.3	D	10.9832	7.77807	7.91567	8.86682	7.24949	8.78167	7.4963	7.05351	6.23772	7.22784	5.65005	7.51708	7.08313	8.08104	5.97584	5.48156	8.0476	7.63927	11.9846	11.94	8.77871	7.71831	8.06112	8.26969	6.91103	7.29412	7.13443	7.23936	7.4138	9.3149	7.46216	8.83781	11.2963	10.5659	9.25374	7.00235	5.34729	7.67347	6.82063	7.09802	7.596	7.88566	10.5304	5.34097	6.23752	9.06584	7.06722	8.63052
P284	D	8.95392	7.60757	5.93919	8.74541	7.00383	8.61142	7.40482	6.83895	6.15987	6.49718	5.01695	7.34617	5.73817	7.32936	6.16895	5.61757	7.79009	6.84473	11.7899	12.036	8.22464	6.90875	7.68201	8.09778	6.63495	7.34818	6.52167	8.285	6.84137	8.72324	6.5937	8.49049	11.3046	10.5769	9.9402	6.38167	5.59857	7.69392	7.08518	6.94831	7.41654	7.61114	10.9257	6.28221	6.30088	8.98563	7.00653	8.51846
P284.1	D	9.51337	7.69672	5.95848	8.84248	6.87149	8.58889	7.10852	6.89526	6.39573	6.64618	7.51436	6.76282	5.91657	7.0176	5.99352	5.96983	8.12243	6.80671	12.4015	12.0196	9.73998	8.59945	7.74534	7.78753	6.62455	7.11758	6.98618	8.39456	6.63144	9.2785	6.55881	8.60677	11.1079	10.1453	9.97848	6.56928	9.0254	7.87591	5.61533	6.80718	5.44299	7.80478	10.9378	5.90472	6.13614	8.49822	7.28852	8.37854
P284.2	D	9.86165	8.26242	7.75891	9.00966	7.34347	8.54063	8.04074	6.63383	5.99063	6.55278	4.83848	7.40249	6.57338	7.93628	5.2028	6.01492	7.62519	7.53236	12.2149	11.8365	8.42038	7.30744	8.3225	7.87836	7.1237	7.71883	7.11555	7.46826	7.23239	8.7894	7.23466	8.93871	11.1112	9.98165	9.75243	7.5397	5.30135	6.85024	6.57769	7.17291	7.2012	7.62201	10.5094	5.54567	6.0142	8.5588	7.13378	8.13174
P284.3	D	10.2979	7.92845	8.30724	9.22117	7.53128	9.13274	8.22482	6.96365	6.59286	7.40152	6.2955	7.68141	6.59028	7.90036	5.97332	6.16808	8.1946	7.51648	12.1514	12.2872	9.58244	8.43258	8.24904	8.54686	7.22774	7.35463	7.35852	7.63126	7.4962	9.6504	7.57236	8.90955	11.3319	10.5277	10.0431	7.0511	7.14172	7.6074	6.40728	7.26566	7.23856	8.09018	10.9717	5.78598	6.38621	8.99877	7.05635	8.5336
P290	D	9.36741	7.19898	6.20896	8.909	7.14126	8.67331	7.60091	6.4858	6.29624	6.58213	6.01519	7.53054	5.00752	7.20374	5.22257	5.47069	7.39719	6.91955	12.0942	11.9634	7.63457	6.35599	7.8392	8.38001	6.89072	7.04302	6.72642	7.98894	6.80208	9.10627	6.95708	8.63749	11.4969	10.2558	9.31683	6.15912	4.9231	7.64184	6.95728	7.07561	6.69002	7.47319	10.686	6.14824	6.25681	9.267	6.95247	8.78608
P290.1	D	9.29214	8.22983	6.06846	9.07587	7.31168	8.81261	7.71158	6.79151	6.58141	7.11057	5.72508	7.37272	6.54373	7.58271	5.4829	5.94742	7.8989	7.2931	12.5488	12.2023	9.04809	7.82734	8.11252	8.40308	6.95163	7.68286	7.07838	8.10762	7.16277	9.4424	6.96728	8.85829	11.7108	10.2943	9.50755	6.30453	7.00278	7.91087	6.46684	7.21611	7.05706	7.65178	10.8743	6.33935	6.07135	9.44308	7.49204	9.01781
P290.2	D	8.29441	8.23385	7.84963	9.10027	7.58212	9.2111	6.71577	6.99393	7.18035	6.5626	6.1475	7.5103	6.12596	8.14193	6.29954	5.88862	8.30677	7.50787	12.7447	12.1336	8.23751	7.01827	8.44633	8.16817	6.96534	7.82863	6.8327	8.01171	7.05085	9.06922	7.99422	8.69156	11.4745	10.6351	10.1029	8.28846	5.86459	8.02902	6.59122	6.93034	7.82367	8.11448	10.868	6.7099	6.8863	9.5676	6.99637	9.26137
P290.3	D	9.62346	7.95292	8.29081	9.34887	7.71843	9.5457	7.91396	6.48409	7.21602	7.46585	6.85879	7.47859	6.24697	7.84937	5.8405	6.03757	8.42811	7.54554	12.1404	12.3185	10.1034	8.96015	8.34047	8.60428	7.20782	7.65746	7.53317	8.40316	7.52436	9.2281	7.67813	9.27381	11.5361	10.6797	10.1616	7.2996	7.0335	8.37015	6.07118	7.41007	7.23387	8.19277	11.0017	6.21484	6.88851	9.72182	7.21286	9.42311
P290.4	D	8.98834	7.52663	7.97954	8.90428	7.39631	8.98967	7.61471	6.7591	6.75951	7.13138	6.08693	7.16835	5.14019	7.73612	4.70496	5.86418	8.00554	7.50726	12.3264	12.1099	9.47577	8.41817	8.22442	10.271	7.25317	7.21444	7.24469	7.55068	7.27204	9.20015	8.24399	9.04807	11.4776	10.5409	10.1716	7.29084	5.7016	7.71905	5.98452	7.1656	6.51755	7.60188	10.9198	6.51534	6.52135	9.62324	7.97085	9.28475
P291	D	9.09719	7.02452	6.21102	8.82454	7.10411	8.1143	7.48003	6.41633	5.72735	6.30967	5.093	7.4093	5.8709	7.65394	5.38316	5.40731	7.05658	6.98633	11.9585	11.7753	8.75411	5.66393	7.75528	8.19576	6.84639	7.09292	6.44028	6.96985	6.9475	8.76371	6.85407	8.48031	11.2137	9.9097	8.73889	6.23783	5.72442	7.06515	6.87364	7.17252	7.43415	7.0461	10.4597	6.06631	5.43962	6.88936	6.80193	8.34166
P291.1	D	8.90282	8.12774	6.66692	9.00935	7.16236	8.70493	7.44964	7.06438	6.5928	7.18385	6.07326	7.20624	6.48709	7.41099	5.9799	5.89794	8.45021	7.08185	12.2765	12.4921	9.47312	8.24765	7.94376	8.26221	6.91945	7.49293	7.13859	8.41425	7.43296	9.54852	6.86023	8.8177	11.9533	10.5321	9.42026	6.64011	5.28743	8.06759	6.62643	7.07451	6.63251	7.60976	11.1944	6.14313	6.09161	7.53522	7.40688	9.04282
P291.2	D	9.01952	7.88022	7.95255	9.1013	7.68359	8.82581	8.04849	6.49979	6.5316	6.96277	6.44986	7.62708	7.28004	8.60693	5.96985	5.88424	8.28897	7.69626	12.8747	12.2982	8.13419	6.95822	8.65788	8.11931	7.10349	7.76032	6.98845	8.05957	7.5001	9.38285	7.54223	8.84114	11.8496	10.7299	8.95614	8.19958	6.62697	7.53094	7.03095	7.20257	8.0222	8.05875	10.8294	6.17581	6.42227	7.12491	7.1086	9.21384
P291.3	D	8.8936	8.18532	8.06593	9.25679	7.64613	8.66268	6.83842	6.80011	6.30558	7.47904	8.34894	7.06234	6.26504	7.71293	5.90265	4.8989	8.30498	7.48553	12.0405	12.1174	9.97399	8.84203	8.26476	8.45469	7.16116	7.73045	7.56233	7.275	7.56719	9.27079	6.94116	9.17248	11.6255	10.4911	8.78783	7.19587	7.80883	7.501	5.79028	7.38448	6.77661	7.83186	10.796	5.66738	6.28372	6.77336	7.22561	9.18953
P291.4	D	9.00983	7.46151	7.66775	8.66098	7.09377	8.6761	7.3035	7.01474	6.19138	7.14507	6.24907	6.92818	6.42541	7.60351	5.59186	5.70575	8.07162	7.433	11.7962	12.0681	9.30131	8.21181	8.05843	9.45915	6.71927	7.15557	6.99249	7.00764	7.29624	9.14871	7.32265	8.78955	11.7005	10.5042	8.92438	6.60875	6.42675	7.50742	6.33362	6.90945	7.19967	7.72226	10.8081	6.06318	6.24957	7.14974	6.91315	9.11018
P291.5	D	9.91743	7.25604	6.58583	8.71488	7.17138	9.04949	7.66318	6.06655	6.2188	7.01963	5.81082	7.11951	5.32483	7.6404	5.3987	4.96846	7.68588	7.41786	12.2015	11.7936	9.43554	8.39709	7.99509	9.9678	7.08674	7.10424	7.04498	7.69238	7.23989	8.78794	7.55868	8.87673	11.6966	10.8659	8.60461	6.91302	6.04271	7.72064	5.44515	7.07608	7.01928	7.31065	10.4343	6.18206	6.68529	7.41367	7.76475	9.27012
P299	D	8.22611	7.86497	6.36769	8.89575	7.0908	8.4449	7.5888	7.56224	6.33921	6.64896	5.89746	7.46919	5.04598	7.33119	5.57197	5.65589	7.71715	6.92131	12.1923	12.2014	7.83583	6.45736	7.88039	8.40608	6.81298	7.65293	6.74079	7.97002	7.09352	9.74564	6.70325	8.75551	11.6868	10.3739	9.90014	6.53576	7.26209	7.35392	7.68125	7.33284	6.90409	7.48112	11.1118	6.27471	6.03428	8.0548	7.15727	8.51929
P299.1	D	9.76447	8.16331	6.45702	8.99329	7.19897	8.63679	7.5978	7.99844	6.37028	7.16097	5.82878	7.63769	6.24345	7.47285	5.7807	5.91322	7.90631	7.08181	12.5022	12.3258	8.52442	7.16634	8.03674	8.11988	6.81224	7.45272	6.95291	7.60895	7.39596	10.0155	6.83166	8.71949	11.7748	10.3435	9.88723	7.04772	5.05529	7.44194	7.58464	7.18219	6.62576	7.25112	11.1862	6.24786	5.84335	8.30551	7.37273	8.53053
P299.2	D	9.36751	8.23919	8.13462	9.23155	7.57047	8.93768	7.73044	8.06427	6.52386	7.20265	5.90276	7.70524	6.56175	8.10001	5.97038	6.2664	8.34159	7.45654	12.5958	12.3771	8.00256	6.69824	8.27417	7.62139	6.98949	7.48042	7.04748	7.7748	7.53458	10.3046	7.45722	8.80723	11.8707	10.7286	10.2046	7.89385	5.24614	7.23842	7.99736	7.2637	7.58227	7.70458	11.2522	6.02495	6.0526	7.81075	7.26535	8.56641
P299.3	D	10.6595	8.31794	8.30258	9.31847	7.59573	8.72593	7.8606	7.40923	6.45491	7.41842	6.3955	7.55031	6.41787	7.74702	5.55949	5.7885	8.25776	7.56635	12.073	12.3758	9.09811	7.86235	8.289	8.36682	7.15511	7.65103	7.38293	7.53093	7.64945	10.388	7.34985	9.20814	11.583	10.4387	9.83184	7.28466	5.81811	7.24045	7.06572	7.50952	6.71001	7.54246	11.0829	5.67791	5.99378	8.0798	7.2112	8.7477
P302	D	8.89109	7.63543	5.86446	8.78562	7.0744	8.31918	7.28611	6.93153	6.15035	6.36063	5.97151	7.30449	5.3654	7.28773	5.76233	5.85583	8.01006	6.86158	11.9366	11.896	8.69253	7.55732	7.69153	8.79708	6.83282	7.37529	6.73805	8.52666	7.00523	9.65394	6.95775	8.67362	11.742	10.3305	9.19716	6.74064	4.92923	7.54545	6.81949	7.17458	6.93633	7.18569	10.8668	6.21548	5.66244	8.41151	6.94659	8.39905
P302.1	D	9.43893	8.06066	6.50361	9.11592	7.30061	8.38799	7.04271	7.56374	6.37229	7.05993	9.39973	6.89907	6.53998	7.46278	6.0772	6.25575	9.12177	7.24338	12.7613	12.4559	10.2713	9.10053	8.0375	8.06403	6.97611	7.47757	7.38164	8.54265	7.43189	10.2828	6.80072	9.01092	11.7894	10.4006	9.34386	6.32595	8.83359	7.52809	5.6489	7.31697	5.70381	7.18156	11.2632	6.06228	5.69825	8.46917	7.50435	8.69681
P302.2	D	8.38028	8.04008	7.30337	8.9621	7.37403	8.48535	6.52352	7.35854	6.20301	6.58927	6.20264	7.40593	6.12463	7.88339	5.57941	6.23305	8.02428	7.38031	12.4485	12.0259	7.80279	6.67234	8.2433	7.73073	7.03853	7.63277	6.97951	7.80435	7.26968	9.82775	7.39437	8.73175	11.5871	10.4009	9.1007	7.94449	6.99902	6.829	7.23879	7.11791	7.02179	7.01754	10.8089	5.71146	5.67915	8.21306	6.8977	8.33302
P302.3	D	9.66889	7.76122	7.78969	9.20281	7.52541	8.61644	7.74567	7.03212	6.19361	7.24364	5.24166	7.46284	6.907	8.06476	5.49909	6.14619	8.00479	7.64474	11.9572	12.1495	8.95332	7.86261	8.13377	8.25294	7.03419	7.37721	7.24362	7.53407	7.52318	9.90838	7.28412	8.89977	11.6671	10.4483	9.18194	6.86871	4.88205	6.9256	6.69858	7.03578	7.51592	7.20394	10.8139	5.28387	5.44033	8.05877	6.94605	8.44524
P312	D	9.7531	7.60115	6.44498	8.90514	7.17086	8.55513	7.60309	7.00937	6.20096	6.56082	4.7977	7.42201	5.5503	7.61501	6.20618	5.63909	7.83343	6.90005	12.0103	12.2796	8.55584	7.26333	7.78218	8.27147	6.78123	7.44587	6.75127	8.21921	6.96576	9.94484	6.60475	8.68573	11.495	10.407	9.58677	6.46197	5.14235	7.65645	7.14569	7.22816	7.53461	7.58219	11.0159	6.36805	6.32991	7.69831	6.89349	8.38602
P312.1	D	10.0806	8.0132	6.3869	9.00213	7.23644	8.74213	7.14862	7.65432	6.69752	6.87818	8.00085	6.92258	6.58878	7.40655	6.18715	6.31298	8.31087	7.11562	12.5673	12.4661	10.3754	9.23008	7.93947	8.17707	6.99642	7.39658	7.21339	8.41428	7.1372	10.2051	6.66786	8.85038	11.6899	10.6192	9.69098	6.4588	9.0452	7.91606	6.34419	6.99339	6.24662	7.86859	11.0384	6.30216	6.35822	8.16662	7.37701	8.65535
P312.2	D	8.59898	8.16179	8.56384	9.02408	7.47092	8.88146	6.51901	7.43423	6.51154	6.89966	5.96954	7.61515	7.34229	8.23762	6.00193	6.00649	7.92378	7.61497	12.5171	12.5289	8.35611	7.18997	8.43166	10.1898	7.33055	7.66974	7.07968	8.06262	7.29658	10.3505	7.84447	8.96135	11.7926	10.6041	9.77838	8.64679	6.02307	7.22987	7.77365	7.22083	8.25779	7.86858	11.2029	6.03073	6.49546	8.24609	7.29004	8.58155
P312.3	D	10.4588	8.40427	8.23703	9.55037	7.95068	9.14243	8.00136	7.1045	6.437	7.39428	5.24002	7.84125	5.96834	8.03141	5.86477	5.80337	7.75849	7.67508	12.1817	12.392	9.10639	7.95974	8.43822	8.66387	7.4328	7.70965	7.46233	7.40993	7.71539	10.128	7.64945	9.10778	11.5867	10.3023	9.67231	7.29932	5.5979	7.28823	7.04948	7.52038	7.11493	7.68992	10.8422	6.27202	6.03369	8.31106	7.23771	8.34292
P330	D	9.65207	7.84618	5.86127	8.92166	7.12473	8.47561	7.99255	7.15905	6.24978	6.70038	6.64881	7.50973	5.33069	7.61551	6.03018	5.20953	7.62081	7.02476	11.9263	12.0731	7.96966	6.20037	7.8989	8.36273	6.71188	7.53741	6.73349	7.77548	7.30912	10.2248	6.64195	8.72198	11.7848	10.1993	9.32112	6.38198	6.66	7.51573	7.45033	7.24801	7.32654	7.65169	11.0486	5.71909	6.50127	7.82093	7.05245	8.64768
P330.1	D	9.09143	8.22435	6.37222	9.26378	7.36835	8.7774	7.50437	7.35604	6.67012	7.01784	6.69364	7.38245	6.4317	7.51007	6.11675	5.63919	8.25292	7.24782	12.5735	12.355	9.45426	8.24145	8.0716	8.14568	7.118	7.69443	7.39369	8.64945	7.5384	10.3115	6.47332	9.05154	12.0033	10.2597	9.77677	6.3356	6.84876	8.04211	6.60846	7.21073	6.16878	7.87796	11.1501	5.75689	6.24506	8.5526	7.58947	8.9284
P330.2	D	9.83477	8.28975	8.18243	9.38089	7.8049	9.06259	8.40739	7.17083	6.60795	7.27524	6.37567	7.89637	6.92759	8.2467	6.53546	5.85866	8.30414	7.68339	12.3663	12.476	8.14988	6.83008	8.53515	7.80963	7.32051	7.78716	7.24249	8.13019	7.70196	10.6119	7.43734	9.02562	12.1484	10.2261	9.65027	7.90331	6.92082	7.59016	7.44185	7.3096	7.71217	7.78205	11.2952	5.7913	6.48628	8.0431	7.39745	8.98655
P330.3	D	10.6561	8.56456	8.48218	9.49921	7.74502	9.00841	7.71746	7.28619	6.62644	7.37287	7.01004	7.65514	7.1374	8.13107	6.46305	5.99266	8.32269	7.79542	12.1983	12.5622	9.65532	8.47946	8.40869	8.55894	7.44031	7.88436	7.56751	7.95498	7.89931	10.7019	7.11308	9.26023	12.115	10.3481	9.78514	7.48711	7.15447	7.67201	6.87339	7.51714	7.13783	7.93555	11.2962	5.35332	6.45511	8.16158	7.22486	9.24375
[truncated: 88 more columns]

## Sheet: Biomass data
ID	Biomass	Trial
P159xF072	528.208	2010
P159xF087	485.274	2010
P135xF055	556.427	2010
P092xF055	524.772	2010
P048xF047	582.742	2010
P048xF090	539.118	2010
P159xF090	499.676	2010
P159xF062	452.744	2010
P159xF055	521.826	2010
P092xF090	486.871	2010
P048xF101	431.349	2010
P092xF072	583.587	2010
P140xF090	650.032	2010
P140xF055	589.151	2010
P092xF087	517.195	2010
P048xF055	433.087	2010
P140xF072	745.193	2010
P135xF087	424.979	2010
P135xF062	409.258	2010
P092xF101	541.618	2010
P092xF047	612.867	2010
P140xF087	611.808	2010
P140xF062	655.333	2010
P135xF090	418.691	2010
P092xF062	566.445	2010
P135xF072	494.43	2010
P209xF101	430.923	2010
P165xF072	515.069	2010
P215xF055	504.637	2010
P165xF090	515.502	2010
P211xF087	456.679	2010
P204xF072	551.905	2010
P215xF062	447.793	2010
P211xF090	579.826	2010
P167xF101	659.951	2010
P215xF087	445.855	2010
P204xF047	549.89	2010
P167xF062	625.847	2010
P215xF047	573.162	2010
P167xF072	680.074	2010
P209xF090	570.645	2010
P165xF087	477.927	2010
P211xF047	625.658	2010
P204xF062	486.707	2010
P165xF055	581.754	2010
P211xF072	661.085	2010
P209xF087	374.143	2010
P167xF090	604.04	2010
P215xF101	480.487	2010
P215xF072	530.446	2010
P209xF047	591.384	2010
P165xF101	507.345	2010
P167xF047	737.279	2010
P167xF087	655.021	2010
P204xF087	486.719	2010
P165xF062	490.781	2010
P211xF062	557.175	2010
P215xF090	401.312	2010
P209xF055	456.91	2010
P204xF055	589.1	2010
P165xF047	509.819	2010
P209xF062	468.276	2010
P204xF101	486.959	2010
P204xF090	552.023	2010
P211xF055	501.721	2010
P211xF101	541.545	2010
P092xF137	611.381	2010
P135xF136	489.056	2010
P140xF117	595.445	2010
P159xF103	498.929	2010
P159xF124	571.875	2010
P140xF138	567.944	2010
P140xF136	611.322	2010
P159xF117	573.934	2010
P135xF137	505.687	2010
P140xF134	576.288	2010
P092xF103	527.986	2010
P092xF117	568.091	2010
P048xF138	489.023	2010
P048xF124	523.007	2010
P048xF103	526.643	2010
P159xF136	525.83	2010
P159xF138	506.611	2010
P048xF136	441.928	2010
P048xF104	476.914	2010
P048xF117	454.06	2010
P140xF124	573.455	2010
P092xF138	583.001	2010
P135xF103	459.788	2010
P135xF138	428.96	2010
P159xF137	495.219	2010
P092xF134	495.582	2010
P140xF103	709.261	2010
P140xF137	723.492	2010
P048xF134	534.874	2010
P092xF136	509.087	2010
P135xF117	546.304	2010
P135xF124	546.573	2010
P092xF124	567.571	2010
P092xF104	598.364	2010
P159xF134	477.191	2010
P135xF134	484.34	2010
P215xF117	504.639	2010
P211xF136	567.555	2010
P204xF138	530.989	2010
P209xF103	502.278	2010
P204xF104	559.054	2010
P211xF134	506.496	2010
P209xF134	391.891	2010
P204xF124	513.766	2010
P215xF137	547.36	2010
P209xF136	570.247	2010
P167xF124	662.429	2010
P215xF136	502.533	2010
P209xF138	501.099	2010
P167xF103	709.331	2010
P211xF138	553.243	2010
P211xF137	566.045	2010
P209xF117	437.407	2010
P167xF104	679.207	2010
P167xF138	599.897	2010
P204xF137	506.351	2010
P204xF117	479.43	2010
P165xF137	572.235	2010
P211xF103	574.174	2010
P204xF103	453.503	2010
P165xF138	495.791	2010
P215xF124	527.932	2010
P209xF137	519.183	2010
P167xF136	604.198	2010
P165xF117	569.657	2010
P167xF117	635.369	2010
P167xF137	680.168	2010
P209xF124	477.637	2010
P215xF104	481.452	2010
P215xF138	383.91	2010
P211xF124	569.761	2010
P165xF136	524.818	2010
P204xF136	499.755	2010
P211xF117	524.846	2010
P211xF104	578.245	2010
P165xF124	510.042	2010
P204xF134	534.235	2010
P165xF103	528.256	2010
P165xF134	519.898	2010
P167xF134	624.704	2010
P215xF134	382.439	2010
P215xF103	474.319	2010
P271xF047	603.028	2012
P261xF099	702.999	2012
P235xF099	426.989	2012
P261xF104	686.521	2012
P159xF099	596.055	2012
P271xF099	569.986	2012
P235xF145	566.963	2012
P235xF151	541.945	2012
P159xF154	586.585	2012
P261xF154	673.37	2012
P235xF101	481.079	2012
P235xF104	604.981	2012
P235xF047	422.013	2012
P245xF145	556.307	2012
P271xF151	539.269	2012
P271xF104	552.417	2012
P245xF151	481.877	2012
P261xF145	541.016	2012
P261xF101	595.549	2012
P223xF047	751.669	2012
P159xF151	523.865	2012
P245xF154	594.824	2012
P223xF145	580.952	2012
P135xF154	644.526	2012
P245xF104	555.342	2012
P245xF099	583.087	2012
P140xF145	667.233	2012
P135xF099	537.823	2012
P135xF151	516.968	2012
P271xF145	461.425	2012
P271xF101	513.976	2012
P245xF047	591.189	2012
P223xF151	732.358	2012
P271xF154	482.905	2012
P223xF101	612.83	2012
P223xF099	673.883	2012
P223xF154	582.838	2012
P159xF145	561.347	2012
P261xF047	755.15	2012
P223xF104	694.345	2012
P261xF151	612.694	2012
P140xF154	661.259	2012
P235xF154	562.88	2012
P245xF101	510.704	2012
P140xF151	600.1	2012
P140xF099	771.791	2012
P135xF145	506.282	2012
P245xF160	626.71	2012
P135xF162	604.031	2012
P261xF161	550.716	2012
P235xF160	585.957	2012
P135xF161	674.511	2012
P140xF162	752.506	2012
P159xF161	612.414	2012
P261xF159	675.035	2012
P223xF160	660.459	2012
P271xF157	493.815	2012
P245xF157	443.877	2012
P140xF169	635.426	2012
P135xF169	507.628	2012
P140xF160	689.411	2012
P140xF157	692.329	2012
P261xF162	702.773	2012
P271xF160	484.6	2012
P159xF157	578.98	2012
P261xF157	609.902	2012
P235xF157	541.854	2012
P223xF157	641.595	2012
P223xF162	656.637	2012
P271xF162	615.522	2012
P235xF159	503.016	2012
P135xF160	658.104	2012
P271xF161	701.355	2012
P261xF160	581.583	2012
P245xF162	550.261	2012
P135xF157	594.922	2012
P159xF159	591.68	2012
P159xF162	568.646	2012
P245xF161	554.291	2012
P159xF169	506.933	2012
P135xF159	752.212	2012
P223xF159	723.763	2012
P271xF159	443.601	2012
P235xF162	590.332	2012
P235xF161	727.329	2012
P140xF161	767.714	2012
P312xF154	631.142	2012
P302xF101	473.893	2012
P330xF151	745.833	2012
P272xF154	688.176	2012
P290xF101	688.329	2012
P272xF099	729.253	2012
P299xF154	549.925	2012
P312xF151	657.016	2012
P302xF151	557.991	2012
P302xF099	622.24	2012
P330xF099	685.396	2012
P290xF104	729.913	2012
P272xF145	616.922	2012
P291xF101	634.746	2012
P291xF151	558.759	2012
P312xF145	567.415	2012
P330xF145	630.185	2012
P290xF151	704.662	2012
P290xF154	727.27	2012
P302xF154	407.354	2012
P272xF047	661.213	2012
P284xF104	696.26	2012
P299xF101	530.544	2012
P312xF047	757.011	2012
P299xF047	621.682	2012
P284xF047	778.113	2012
P312xF099	689.102	2012
P291xF154	768.874	2012
P272xF151	715.894	2012
P302xF104	567.756	2012
P284xF101	613.486	2012
P291xF145	625.605	2012
P299xF104	647.494	2012
P284xF099	720.145	2012
P284xF151	645.862	2012
P330xF154	641.13	2012
P291xF099	781.545	2012
P291xF047	727.788	2012
P299xF151	637.688	2012
P284xF145	644.383	2012
P299xF099	652.418	2012
P330xF047	652.857	2012
P290xF145	639.296	2012
P272xF101	533.127	2012
P291xF104	759.868	2012
P330xF104	711.245	2012
P299xF145	607.635	2012
P302xF145	473.741	2012
P290xF099	795.105	2012
P290xF047	744.273	2012
P272xF104	619.811	2012
P284xF154	594.397	2012
P312xF101	664.019	2012
P312xF104	593.505	2012
P330xF101	650.394	2012
P302xF157	621.074	2012
P299xF169	610.361	2012
P302xF161	603.44	2012
P291xF162	686.351	2012
P299xF159	607.53	2012
P312xF159	681.004	2012
P299xF162	607.916	2012
P290xF161	809.639	2012
P272xF157	645.509	2012
P291xF157	769.825	2012
P291xF159	765.641	2012
P302xF162	555.87	2012
P330xF157	689.26	2012
P284xF157	722.354	2012
P284xF160	670.436	2012
P291xF161	776.136	2012
P330xF162	736.136	2012
P299xF161	682.22	2012
P290xF157	679.503	2012
P290xF162	663.214	2012
P312xF169	577.819	2012
P284xF159	707.997	2012
P272xF162	738.693	2012
P330xF159	687.279	2012
P272xF161	737.711	2012
P290xF169	578.54	2012
P284xF169	673.534	2012
P272xF169	620.748	2012
P302xF159	554.661	2012
P312xF161	802.014	2012
P312xF157	643.851	2012
P284xF161	796.349	2012
P290xF159	725.518	2012
P284xF162	794.179	2012
P312xF162	747.318	2012
P330xF169	573.713	2012
P272xF159	693.597	2012
P299xF157	635.841	2012
P330xF161	762.829	2012
