# Supplementary material for: Classification-driven framework to predict maize hybrid field performance from metabolic profiles of young parental roots
Source: PLoS One. 2018 Apr 26;13(4):e0196038. doi: 10.1371/journal.pone.0196038 (PMC5919381; doi:10.1371/journal.pone.0196038)
Supplement: S1 Table — Rows correspond to the 136 analytes, whereas columns correspond to the 332 crosses. Red, orange, yellow, blue and navy blue colors represent positive overdominance, positive dominance, additivity, negative dominance and negative overdominance, respectively. (XLSX) [file pone.0196038.s008.xlsx]

## Sheet: SuppTable1
ID	P159xF072	P159xF087	P135xF055	P092xF055	P048xF047	P048xF090	P159xF090	P159xF062	P159xF055	P092xF090	P048xF101	P092xF072	P140xF090	P140xF055	P092xF087	P048xF055	P140xF072	P135xF087	P135xF062	P092xF101	P092xF047	P140xF087	P140xF062	P135xF090	P092xF062	P135xF072	P048xF072	P209xF101	P165xF072	P215xF055	P165xF090	P211xF087	P204xF072	P215xF062	P211xF090	P167xF101	P215xF087	P204xF047	P167xF062	P215xF047	P167xF072	P209xF090	P165xF087	P211xF047	P204xF062	P165xF055	P211xF072	P209xF087	P167xF090
Lactate	-2	0	0	0	0	0	0	0	0	0	2	0	0	0	0	0	0	0	0	0	0	0	0	0	0	0	0	0	0	0	0	0	0	0	0	0	0	0	0	0	0	0	0	0	0	0	0	0	0
MSF..MZ.85..RI.197.39..16.	0	0	0	0	0	0	0	0	0	0	0	0	0	0	0	0	0	0	0	0	0	0	0	0	0	0	2	0	0	0	0	0	0	0	0	0	0	0	0	0	0	0	0	0	0	0	0	0	0
MSF..MZ.103..RI.198.78..19.	0	0	0	0	0	0	0	0	0	0	0	0	0	0	0	0	0	0	0	0	0	0	0	0	0	0	0	0	0	0	0	0	0	0	0	0	0	0	0	0	0	0	0	0	0	0	0	0	0
MSF..MZ.89..RI.202.03..40.	0	0	0	0	0	0	0	0	0	0	0	0	0	0	0	0	0	0	0	0	0	0	0	0	0	0	0	0	0	0	0	0	0	0	0	0	0	0	0	0	0	0	0	0	0	0	0	0	0
MSF..MZ.140..RI.203.15..2.	0	0	0	0	0	0	0	0	0	0	0	0	0	0	0	0	0	0	0	0	0	0	0	0	0	0	0	0	0	0	0	0	0	0	0	0	0	0	0	0	0	0	0	0	0	0	0	0	0
Pyridine..2.Hydroxy.	0	0	0	0	0	0	0	0	0	0	0	0	0	-2	0	0	0	0	0	0	0	0	0	0	0	0	0	0	0	0	0	0	0	0	0	0	0	-2	0	0	0	0	0	-1	0	0	0	0	0
Hexanoate	0	0	0	0	0	0	0	0	0	0	0	0	0	0	0	0	0	0	0	0	0	0	0	0	0	0	0	0	0	-2	0	0	0	0	0	0	0	0	0	-2	0	0	0	0	0	0	0	0	0
MSF..MZ.95..RI.209.45..3.	2	1	-1	0	0	-1	1	1	1	0	0	0	2	-1	0	0	0	1	-1	-2	0	0	-1	0	0	1	0	0	1	1	1	0	0	-1	1	0	0	0	1	0	0	1	-1	0	0	1	0	0	2
MSF..MZ.89..RI.222.18..48.	0	0	0	0	0	0	0	0	0	0	0	0	1	-2	0	0	0	0	0	0	0	0	0	0	0	0	0	0	0	0	0	0	0	-1	0	0	0	0	0	0	0	0	0	0	0	0	0	0	0
MSF..MZ.128..RI.223.72..8.	0	0	0	0	0	0	0	0	0	0	0	0	0	0	0	0	0	0	0	0	0	0	0	0	0	0	0	0	0	0	0	0	0	0	0	0	0	2	0	0	0	0	0	0	0	0	0	0	0
MSF..MZ.103..RI.228.08..36.	0	0	1	0	1	0	0	0	0	0	0	0	2	0	0	0	0	0	0	0	0	0	0	0	0	0	0	0	2	2	2	0	0	0	1	0	0	2	0	2	0	0	0	0	0	0	0	0	0
MSF..MZ.100..RI.231.17..41.	0	0	-2	0	-1	-2	0	0	0	0	0	0	-2	0	0	0	0	0	0	0	0	0	0	0	0	0	0	0	0	0	0	0	0	0	0	0	0	-2	0	-2	0	0	0	0	0	0	0	0	0
MSF..MZ.198..RI.234.48..1.	0	0	0	0	0	0	0	0	0	-2	0	0	0	0	-1	0	0	0	0	0	0	0	0	0	0	0	0	0	0	0	0	2	2	0	0	0	2	0	0	0	0	0	1	0	2	0	0	0	0
MSF..MZ.140..RI.235.16..7.	0	0	0	-1	0	0	0	0	0	-2	0	0	0	0	0	0	0	0	0	0	0	0	0	0	0	0	0	0	0	0	0	0	0	0	-2	0	0	0	0	0	0	0	0	0	0	0	0	0	0
MSF..MZ.89..RI.238.38..51.	0	0	0	0	0	0	0	0	0	0	0	0	0	0	0	0	0	0	0	0	0	0	0	0	0	0	0	0	0	0	2	0	0	0	0	0	0	0	0	0	0	0	0	0	0	0	0	0	0
MSF..MZ.131..RI.249.28..49.	1	1	-1	-1	-1	-1	2	1	1	1	1	1	1	-1	-1	0	0	1	-1	-1	-1	-1	-1	-1	-1	1	0	-1	1	-1	0	1	1	-1	1	-1	0	1	0	-1	0	1	0	0	0	0	1	0	2
MSF..MZ.128..RI.250.72..13.	0	0	0	-2	-1	-1	0	0	0	-1	0	0	0	-2	-2	-2	0	0	0	-2	-1	-2	-1	-1	-1	0	-1	0	2	0	2	1	0	0	1	0	1	0	1	0	0	1	0	0	0	0	1	0	1
MSF..MZ.184..RI.255.12..6.	0	0	0	0	0	0	0	0	0	0	0	0	0	0	0	0	0	0	0	0	0	0	0	0	0	0	0	0	0	0	0	0	0	0	0	0	0	0	0	0	0	0	0	0	0	0	0	0	0
MSF..MZ.133..RI.256.86..46.	0	0	0	-1	0	0	0	0	0	-2	-2	-1	0	0	-1	0	0	0	0	-1	-1	0	0	0	-1	0	0	0	0	0	0	0	0	0	0	0	0	0	0	0	0	0	0	0	0	0	0	0	0
Valine	0	0	0	-2	-2	-1	0	0	0	-1	0	0	0	-2	-1	0	0	0	0	-2	-1	0	0	-1	-2	0	0	0	0	0	0	0	0	0	0	0	0	0	0	0	0	0	0	0	0	1	0	0	0
Alanine..beta.	0	0	0	0	2	2	0	0	0	0	0	1	0	0	0	0	0	0	0	0	0	0	0	0	0	0	0	0	0	2	0	0	0	0	0	0	0	2	0	2	0	0	0	0	0	0	0	0	0
MSF..MZ.176..RI.273.45..19.	0	0	0	0	1	2	0	0	0	0	0	0	0	0	0	0	0	0	0	0	0	0	0	0	0	0	0	0	0	2	0	0	0	0	0	0	0	0	0	2	0	0	0	0	0	0	0	0	0
MSF..MZ.110..RI.290.4..16.	0	0	0	0	0	0	0	0	0	0	0	0	0	0	0	0	0	0	0	0	0	0	0	0	0	0	0	0	0	0	0	0	0	0	0	0	0	0	0	0	0	0	0	0	0	0	0	0	0
MSF..MZ.103..RI.292.72..59.	0	0	0	0	-1	0	0	0	0	0	0	0	0	0	0	0	0	0	0	0	0	0	0	0	0	0	0	0	0	0	0	0	0	0	0	0	0	0	0	0	0	0	0	0	0	0	0	0	0
MSF..MZ.116..RI.295.32..97.	0	0	0	0	0	0	0	0	0	-2	0	0	0	0	0	0	0	0	0	0	0	0	0	0	0	0	0	0	0	0	0	0	0	0	0	0	0	0	0	0	0	0	2	0	0	0	0	0	0
MSF..MZ.85..RI.297.38..45.	0	0	0	0	0	0	0	0	0	0	0	0	0	0	0	0	0	0	0	0	0	0	0	0	0	0	0	0	0	0	0	0	0	0	0	0	0	0	0	0	0	0	0	0	0	0	0	0	0
MSF..MZ.102..RI.299.59..139.	0	0	0	0	0	0	0	0	0	-2	0	0	0	0	-2	0	0	0	0	0	0	0	0	0	0	0	0	0	0	0	0	0	0	0	0	0	0	0	0	0	0	0	0	0	0	0	0	0	0
MSF..MZ.241..RI.299.93..2.	0	0	0	0	0	0	0	0	0	0	0	0	0	0	0	0	0	0	0	0	0	0	0	0	0	0	0	0	0	0	0	0	0	0	0	0	0	0	0	0	0	0	-1	0	0	0	0	0	0
MSF..MZ.128..RI.300.48..23.	0	0	0	0	0	-2	0	0	0	0	0	0	0	0	-1	-2	0	0	0	-2	0	-1	-1	0	0	0	-1	0	0	0	0	0	0	0	0	0	0	0	0	0	0	0	0	0	0	0	0	0	0
MSF..MZ.102..RI.305.67..142.	2	2	0	0	0	0	1	2	1	2	0	2	0	-1	0	0	-1	2	1	0	2	0	0	0	0	2	0	0	1	1	2	1	2	0	1	0	0	2	0	0	0	1	0	1	2	1	2	1	2
MSF..MZ.336..RI.320.22..1.	0	0	0	0	0	0	-2	0	0	0	0	0	0	0	0	0	0	0	0	0	0	0	0	0	0	0	0	-2	-2	0	-2	0	0	0	0	0	0	-2	0	0	0	0	0	0	0	0	0	0	1
MSF..MZ.116..RI.323.9..107.	0	0	0	0	0	0	0	0	0	0	0	0	0	0	-2	0	0	0	0	0	0	0	0	0	0	0	0	0	0	0	0	0	0	0	0	0	0	0	0	0	0	0	2	0	0	0	0	0	0
MSF..MZ.86..RI.325.43..78.	0	0	0	-2	0	-2	0	0	0	-1	0	0	0	0	-2	0	0	0	0	-2	0	0	0	0	0	2	0	-2	-2	0	0	0	0	-2	0	0	0	0	0	-2	0	0	-2	0	0	0	0	0	0
MSF..MZ.211..RI.333.54..7.	0	0	0	0	0	0	0	0	0	0	1	0	2	1	0	0	0	2	2	1	0	1	0	0	0	0	0	0	0	0	0	2	0	0	0	0	0	0	0	0	0	0	0	0	-2	0	0	0	2
MSF..MZ.216..RI.338.83..6.	0	0	0	-1	0	0	1	0	0	0	1	-1	1	0	0	0	0	1	0	-1	0	1	0	-1	-1	0	-1	0	0	1	1	1	0	0	1	0	1	0	0	0	0	1	0	0	0	0	0	0	1
Urea	0	0	0	0	0	0	0	0	0	0	0	0	0	0	0	0	0	0	0	0	0	0	0	0	0	0	0	0	0	0	0	0	0	0	0	0	0	0	0	0	0	-1	0	0	0	0	0	-1	0
Butanoate..4.Amino.2	0	0	0	0	2	0	0	0	0	0	0	2	2	0	0	0	0	0	0	0	0	0	0	0	0	0	0	0	2	0	2	2	0	0	1	0	0	2	0	2	0	0	0	0	0	0	0	0	0
MSF..MZ.103..RI.345.22..80.	0	0	0	0	0	0	0	0	0	0	0	0	0	0	0	0	0	0	0	0	0	0	0	0	0	0	0	0	0	0	0	0	0	0	0	0	0	0	0	0	0	0	0	0	0	2	0	0	0
MSF..MZ.100..RI.354.25..90.	0	0	0	0	-1	0	0	0	0	0	0	0	0	0	0	0	0	0	0	0	0	0	0	0	0	2	0	0	-2	0	0	0	0	0	0	-2	0	-2	0	-1	-1	0	0	-1	0	0	0	0	0
MSF..MZ.114..RI.363.06..74.	0	0	0	0	0	0	0	0	0	0	0	-1	0	0	-2	0	0	0	0	0	0	0	0	0	0	0	0	0	0	0	0	0	0	0	0	0	0	0	0	0	0	0	0	0	0	0	0	0	0
Unknown1	0	-2	-1	0	-2	0	0	0	0	0	0	0	0	0	0	0	0	0	0	0	0	0	0	0	0	0	0	0	-2	-1	-2	0	0	0	0	0	0	0	0	-2	0	0	0	0	0	-2	0	0	0
MSF..MZ.172..RI.365.61..29.	0	0	2	1	0	0	0	2	0	-1	0	2	0	0	1	0	0	0	0	0	0	0	0	0	1	0	0	0	0	2	0	0	0	0	0	0	0	1	0	0	0	0	0	0	0	2	0	0	0
Threonine	0	0	-2	-2	-2	-1	0	0	0	-1	0	0	0	-1	-1	0	0	0	0	-2	0	0	0	-2	-2	0	-2	0	0	0	0	0	0	0	0	0	0	0	0	0	0	0	0	0	0	1	0	0	0
MSF..MZ.241..RI.370.69..9.	0	0	-2	-2	0	0	0	0	0	0	0	0	0	0	0	0	0	0	0	-1	0	0	0	-2	-1	0	0	0	0	0	0	0	0	0	0	0	2	0	2	0	-1	0	2	0	0	0	0	0	0
MSF..MZ.143..RI.371.5..34.	0	0	0	1	0	0	0	0	0	0	0	1	0	0	1	0	0	2	0	0	0	0	0	0	0	0	2	0	0	2	0	0	0	0	0	0	0	0	2	0	0	0	0	0	0	0	2	0	0
Pipecolate	-2	-2	2	1	1	0	-2	2	-2	-2	0	-2	-1	1	-1	1	-1	0	0	1	1	-1	-1	-2	-1	0	0	2	-1	0	-1	2	0	1	0	0	1	-1	0	0	-2	2	1	1	0	1	0	2	-2
MSF..MZ.114..RI.382.38..83.	0	0	0	0	0	0	0	0	0	0	0	0	0	0	0	0	0	0	0	0	0	0	0	0	0	0	0	0	0	0	0	0	0	0	0	0	0	0	0	0	0	0	0	0	0	0	0	0	0
MSF..MZ.103..RI.389.6..95.	0	0	0	0	0	0	0	0	0	0	0	0	0	0	0	0	0	1	1	0	0	1	0	0	0	0	0	1	0	0	0	0	-1	0	0	0	1	0	0	0	-2	0	1	0	-1	0	0	0	0
Unknown2	0	0	-1	-2	-1	-1	0	0	0	-1	-1	-1	1	0	-1	-2	0	0	0	-2	-1	-1	0	0	-1	0	-1	-1	1	0	0	0	0	0	1	0	1	0	0	0	0	0	0	0	0	1	0	0	1
MSF..MZ.99..RI.392.12..92.	0	0	0	0	0	0	0	0	0	0	0	0	0	0	0	0	0	0	0	0	0	0	0	0	0	0	0	0	-2	-2	-2	-2	0	0	-2	0	0	-2	0	-2	0	0	0	-2	0	0	0	0	0
Alanine..beta.2	0	0	-1	-1	0	0	-1	0	0	0	0	0	-2	0	1	2	-1	0	0	0	0	1	0	0	0	0	2	0	-2	0	-2	0	0	0	-1	0	0	-2	0	-2	0	0	0	0	0	0	0	0	1
MSF..MZ.117..RI.399.59..121.	0	-1	0	-1	0	2	-1	0	0	0	2	0	0	-1	0	2	-1	-1	0	0	0	0	-1	-1	1	0	2	0	0	1	0	0	0	0	0	-1	1	-1	1	0	-1	0	1	0	0	2	0	0	0
MSF..MZ.128..RI.406.97..51.	0	-1	-2	-2	-1	0	0	0	0	-1	0	0	0	0	-1	0	0	0	0	-1	-1	0	0	-1	0	0	0	0	0	0	0	0	0	-2	0	0	0	0	0	-1	0	0	0	-1	0	0	0	0	0
Erythritol.Threitol	1	0	2	2	2	2	0	1	1	2	2	2	1	2	2	2	2	2	2	2	2	1	2	1	2	2	2	2	1	2	1	1	2	2	1	2	2	1	2	2	1	2	2	2	0	2	2	1	1
MSF..MZ.132..RI.409.32..83.	1	0	0	0	1	0	1	0	0	1	0	1	0	0	1	0	0	0	1	0	1	1	0	-1	1	1	1	0	1	0	0	1	1	1	1	0	2	1	2	1	2	1	2	1	1	0	1	1	2
MSF..MZ.86..RI.411.98..115.	0	0	0	0	-2	0	0	0	0	0	0	0	0	0	0	0	0	0	0	0	0	0	0	0	0	0	0	-2	0	0	0	0	0	0	0	0	0	0	0	0	0	0	0	0	0	0	0	0	0
MSF..MZ.100..RI.415.63..123.	0	0	0	0	0	-2	0	0	0	0	0	0	0	0	0	0	0	0	0	0	0	0	0	0	0	0	0	0	-2	0	0	-2	0	-1	-1	0	0	0	0	0	-2	0	0	0	0	0	0	0	0
MSF..MZ.85..RI.416.61..82.	0	0	0	0	0	0	0	0	0	0	0	0	0	0	0	0	0	0	0	0	0	0	0	0	0	0	0	0	0	0	0	0	0	0	0	0	0	0	0	0	0	0	0	0	0	0	0	0	0
MSF..MZ.174..RI.420.95..64.	0	0	0	0	0	0	0	0	0	0	-1	0	0	0	0	0	0	0	0	0	0	0	0	-1	0	0	0	0	2	0	2	0	0	0	0	2	0	2	0	2	2	-1	0	0	0	0	0	0	0
MSF..MZ.133..RI.441.59..113.	0	0	0	0	0	0	0	0	0	0	1	2	0	0	0	1	0	0	0	0	0	0	0	0	0	0	0	0	0	2	0	0	0	0	0	0	2	0	0	0	0	0	0	0	0	0	0	0	0
MSF..MZ.140..RI.448.82..39.	0	1	1	0	0	-2	0	0	1	0	1	-2	0	0	0	0	0	1	0	0	0	1	0	0	-1	0	0	1	-2	1	-1	1	-1	0	0	1	1	-1	0	0	0	0	0	0	-1	0	0	1	0
MSF..MZ.86..RI.452.58..128.	-1	-1	-1	0	0	2	-1	0	-1	1	0	1	0	-1	1	-1	0	1	0	1	1	1	0	-2	1	0	2	-1	0	0	0	0	1	0	0	-1	0	1	2	-2	0	-1	0	0	1	0	0	-1	-2
MSF..MZ.100..RI.457.63..138.	0	0	-2	0	-1	0	0	0	0	0	1	0	0	0	0	1	0	1	0	0	0	0	0	-2	0	0	0	0	-2	0	0	0	0	0	0	0	2	0	0	-2	-2	0	0	0	0	0	0	0	0
MSF..MZ.142..RI.459.28..47.	1	0	0	0	1	1	0	0	0	1	2	1	1	1	2	2	1	1	2	2	1	1	1	-1	2	1	2	0	0	0	0	1	1	0	0	0	1	0	2	0	0	1	2	0	2	1	0	0	0
MSF..MZ.160..RI.466.53..46.	0	1	0	0	0	0	0	0	0	0	0	0	0	-1	0	0	0	0	0	0	0	0	0	-2	0	0	0	0	2	0	0	0	0	0	0	0	0	0	0	0	0	1	0	0	0	0	0	0	0
MSF..MZ.171..RI.467.79..71.	0	0	0	0	-2	0	0	0	0	0	0	-1	0	0	0	0	0	0	0	0	-2	0	0	0	0	0	0	0	-2	0	0	0	0	0	-2	-2	0	-2	0	-2	-2	0	0	-1	0	0	0	0	0
MSF..MZ.139..RI.469.13..20.	0	0	0	0	-1	0	0	0	0	-1	0	0	-1	-2	-1	0	-1	0	-1	-1	0	0	0	-1	0	0	0	0	-1	0	0	-2	0	0	0	-1	0	-1	0	0	-1	0	0	-1	0	0	0	0	0
MSF..MZ.128..RI.474.44..67.	0	0	-2	-1	-1	-1	0	0	0	-1	0	-1	-1	-1	-1	-1	-1	0	-1	-2	-1	-1	-1	-1	-1	0	-1	0	0	0	0	1	-1	-1	0	0	1	0	0	-2	0	0	0	0	1	-1	1	0	1
MSF..MZ.263..RI.477.67..15.	0	0	0	0	0	0	0	0	0	0	0	0	0	0	0	0	0	0	0	0	0	0	0	0	0	0	0	0	0	0	0	0	0	0	0	0	0	0	0	0	0	0	0	0	0	0	0	0	0
MSF..MZ.207..RI.482.3..76.	0	0	0	0	0	0	0	0	0	0	0	0	0	0	0	0	0	0	0	0	0	0	0	0	0	0	0	0	0	0	0	0	0	0	0	0	0	0	0	-2	0	0	0	-2	0	0	0	0	0
MSF..MZ.102..RI.490.75..211.	0	1	0	0	0	0	0	0	0	0	0	0	0	0	0	0	0	1	-1	0	0	0	0	0	0	-1	0	2	0	0	0	0	0	1	0	0	1	0	-1	0	0	0	0	0	0	0	0	2	0
X.Xylose.2	0	0	0	0	0	0	0	0	-1	0	0	0	0	0	0	0	0	0	0	0	0	0	0	0	0	0	0	0	-2	0	0	0	0	0	0	-1	0	0	0	0	0	0	0	0	0	-1	0	0	0
Unknown6	0	0	-2	0	-1	-1	-2	0	0	0	0	-2	-1	-1	0	0	0	0	0	0	-2	0	-1	-1	0	0	0	0	-2	0	-2	-1	0	-2	-1	0	0	-2	-2	-2	-2	0	0	-1	0	0	0	0	0
MSF..MZ.245..RI.496.94..21.	0	0	0	0	0	0	0	0	0	0	1	0	0	0	0	2	0	0	0	1	-1	0	0	0	0	0	0	1	0	0	0	0	0	0	0	0	0	0	0	0	0	0	0	1	0	0	0	0	0
Vitamin.U	0	0	0	-2	-1	-1	0	0	0	-1	0	-1	0	0	-1	-2	0	0	0	-2	-1	0	0	-1	-1	0	-1	0	2	0	2	0	-2	0	1	0	1	0	0	0	0	2	0	0	-2	0	0	0	2
MSF..MZ.103..RI.498.33..149.	0	-2	0	-2	0	0	0	0	-1	0	-1	0	0	-1	0	0	0	2	0	-1	0	0	0	0	0	0	0	-1	-1	0	0	0	0	0	0	-1	0	0	0	0	0	0	0	0	-2	-1	0	0	0
X.Xylose.	0	0	0	-2	0	0	0	0	-1	0	-1	0	0	0	0	0	0	0	0	-1	0	0	0	0	0	0	0	0	-2	0	0	0	0	0	0	-1	0	0	0	0	0	0	0	0	0	-1	0	0	0
MSF..MZ.217..RI.500.89..47.	0	0	0	0	-2	0	0	0	0	0	0	0	0	0	0	0	0	0	-1	-2	-1	-1	0	0	0	0	0	0	0	0	0	-1	0	0	0	0	0	0	0	-1	0	2	-1	0	-2	0	0	0	0
MSF..MZ.128..RI.507.93..85.	0	0	0	0	0	0	0	0	0	0	0	0	0	0	0	0	0	0	0	0	0	0	0	-2	0	0	0	-2	0	0	0	0	0	0	0	0	0	0	0	0	0	0	0	0	-1	0	0	0	0
MSF..MZ.85..RI.514.73..126.	0	0	0	0	0	0	0	0	0	0	0	0	0	0	0	0	0	0	0	0	0	0	0	0	0	0	0	0	0	0	0	0	0	0	0	0	0	0	0	0	0	0	0	0	0	-1	0	0	0
MSF..MZ.86..RI.517.37..154.	-1	-1	0	-1	-1	0	-1	-1	-1	-1	0	-1	-1	0	-1	0	-1	0	0	-1	0	0	-2	-2	-1	0	0	-2	-2	-2	-1	-2	0	0	0	-1	0	-1	0	-2	0	0	-1	-1	0	-1	0	0	0
MSF..MZ.136..RI.518.1..33.	0	0	0	0	0	0	0	0	0	0	0	0	0	2	0	1	0	0	0	0	0	0	0	0	0	2	1	0	0	0	-1	0	0	-2	1	0	0	0	0	0	0	0	0	0	-2	0	0	0	1
MSF..MZ.194..RI.521.66..15.	0	0	0	0	0	1	0	0	0	0	0	0	0	0	0	1	0	0	0	0	0	0	0	0	0	0	1	0	0	-2	0	0	0	0	-2	0	0	0	0	0	0	1	0	0	0	-1	0	0	0
MSF..MZ.164..RI.521.81..27.	0	0	0	0	0	-1	0	0	0	0	2	1	0	2	0	1	0	2	2	1	0	0	0	0	0	1	2	0	-2	0	-1	0	0	-2	-1	0	0	-1	0	0	0	1	0	0	0	0	2	0	1
Fucose.Epifucose	0	0	0	-1	0	0	0	0	0	0	0	0	0	0	0	0	0	0	0	0	0	0	0	0	0	0	0	0	0	0	0	0	0	0	0	0	0	-2	0	0	-1	0	0	0	-1	0	0	0	-1
MSF..MZ.156..RI.523.77..60.	0	0	0	0	0	0	0	0	0	0	1	1	-1	-1	1	1	0	2	0	0	0	1	-1	-2	0	0	1	0	0	0	0	0	0	0	0	0	2	0	0	0	0	0	0	0	0	1	0	0	0
MSF..MZ.192..RI.531.06..65.	1	1	0	0	-1	-1	1	0	1	1	1	2	1	0	0	-1	-1	0	-1	0	2	0	0	-1	0	0	-1	0	2	1	1	2	-1	0	1	0	1	0	0	0	0	2	0	2	0	2	2	0	1
MSF..MZ.103..RI.540.72..178.	0	0	1	0	0	0	-1	0	0	-1	0	2	0	1	0	0	0	0	1	1	0	1	1	-1	0	0	0	0	0	0	-1	0	0	0	0	0	0	-2	0	0	0	0	0	0	-2	0	0	0	0
MSF..MZ.117..RI.546.4..194.	0	0	0	0	0	0	0	0	0	0	1	0	1	2	0	0	0	0	1	2	0	2	2	1	0	1	0	0	0	2	0	0	0	-1	0	0	0	0	1	0	0	0	0	0	0	0	0	0	0
MSF..MZ.292..RI.546.48..18.	0	0	2	0	-1	0	0	0	0	0	0	0	1	2	0	0	0	1	1	1	2	2	1	1	0	1	0	0	1	0	-1	0	0	-2	0	2	0	-2	1	0	0	0	0	0	-2	0	0	0	1
MSF..MZ.217..RI.549.02..67.	0	0	0	0	0	1	0	0	0	0	0	0	2	0	0	-1	0	0	0	0	0	0	2	0	0	0	0	0	0	0	0	0	0	0	0	0	0	0	0	0	0	0	0	0	0	0	0	0	-2
Asparagine	0	0	-1	-2	-1	-1	0	0	0	0	-1	0	0	-1	-2	1	-1	0	0	-2	0	-1	-1	0	0	0	-1	0	0	0	0	0	-2	0	0	0	0	0	-2	0	0	0	-1	0	0	1	-2	0	0
MSF..MZ.205..RI.552.2..78.	0	0	0	0	0	0	0	0	0	-1	0	0	2	0	0	-2	0	0	0	0	0	0	0	-2	-2	0	-2	0	0	0	0	0	-2	0	-1	0	0	0	0	0	0	0	0	0	0	0	-2	0	0
MSF..MZ.217..RI.556.68..75.	0	0	0	0	0	0	0	0	0	0	0	0	0	0	0	0	0	0	0	0	0	0	0	0	0	0	0	2	0	0	0	0	0	0	0	0	0	-1	0	0	0	0	0	0	0	0	0	0	1
MSF..MZ.205..RI.556.78..81.	0	0	0	0	0	0	0	0	0	-1	0	0	0	0	0	0	0	0	0	-1	-1	0	0	0	0	0	0	0	0	0	0	0	0	0	0	0	0	0	0	0	0	0	0	0	0	0	0	0	0
MSF..MZ.117..RI.556.86..201.	0	0	0	0	0	0	0	0	0	0	1	0	0	0	0	0	0	0	0	-1	0	0	0	0	0	0	0	1	0	0	0	0	0	0	0	0	0	0	0	0	0	0	0	0	0	0	0	0	0
MSF..MZ.86..RI.563.36..175.	0	0	0	0	0	0	0	0	0	0	0	0	0	0	0	0	0	0	0	0	0	0	0	0	0	0	0	0	0	0	0	0	0	0	0	0	0	0	0	0	0	0	0	0	-2	0	0	0	0
MSF..MZ.174..RI.570.64..117.	0	0	0	0	0	0	0	0	0	0	0	0	0	0	0	0	-1	0	0	0	0	0	0	0	0	1	0	0	0	0	0	0	2	0	0	0	1	0	0	0	0	0	0	0	0	0	2	0	0
Glycerol.3.P...Glycerol.1.P.	-2	-2	-2	-2	-1	-1	0	0	0	-2	0	-1	-2	-1	-2	-1	0	0	0	-1	-2	0	0	-2	-1	-1	0	0	0	-1	-2	0	-1	0	0	0	1	0	0	-1	-2	0	0	0	-1	0	0	-2	-1
MSF..MZ.255..RI.577.95..18.	0	0	1	0	0	1	-2	0	-1	-2	1	0	-2	0	0	1	0	0	-1	-1	-2	-1	-2	-1	0	0	2	0	-2	1	-2	-1	0	-1	-2	-1	0	-2	0	-2	0	0	-2	-1	0	1	0	0	-1
Aconitate..cis.	0	0	0	-1	0	0	-1	0	0	0	0	0	1	0	0	0	0	0	0	-1	-1	0	0	0	0	0	0	0	0	1	0	0	0	-2	0	0	0	-1	0	-1	0	0	0	0	-2	1	0	0	-1
MSF..MZ.217..RI.585.56..92.	0	0	0	0	0	0	0	0	0	0	0	1	0	1	1	0	0	0	0	0	0	0	0	0	0	0	-2	0	0	1	0	0	0	1	0	0	1	0	0	1	0	0	0	0	-1	0	0	0	0
Glucose	0	0	0	0	0	0	0	0	0	0	0	0	0	0	0	0	0	0	0	0	0	0	0	0	0	0	0	0	0	0	0	0	0	0	0	0	0	0	0	0	0	0	0	0	0	0	0	0	0
Citrate	0	0	1	-2	0	0	0	0	0	0	1	0	0	0	0	0	0	1	1	-1	0	0	0	1	0	1	0	1	0	0	0	0	-1	0	0	0	0	-1	0	0	0	0	2	0	-1	0	0	-1	-1
MSF..MZ.191..RI.597.62..143.	0	0	0	0	0	0	0	0	0	0	0	0	1	0	0	0	0	0	0	0	0	0	0	0	-2	0	0	0	0	0	0	0	0	-2	-1	0	0	0	0	0	0	-1	0	0	0	0	0	-2	0
MSF..MZ.139..RI.598.62..59.	0	0	-1	-1	-1	-1	0	0	0	-1	0	-1	0	-1	-1	-1	-1	-1	-1	-1	-1	-1	-1	-1	-1	-1	-1	0	2	0	0	0	-1	-1	1	0	-1	1	0	-1	0	1	-2	0	0	0	-1	0	1
MSF..MZ.319..RI.599.44..48.	0	0	0	-1	0	0	0	0	0	0	0	0	0	0	-1	0	0	0	0	-1	0	0	0	-2	0	0	-2	0	0	0	0	0	-2	0	0	0	0	-2	0	0	-2	0	-2	-1	-2	0	-1	0	0
MSF..MZ.171..RI.609.52..131.	0	0	0	0	0	-2	0	0	0	0	0	-1	0	0	0	0	0	0	0	0	0	0	0	0	-1	0	0	0	0	0	0	0	-1	-2	0	0	0	0	-2	0	-2	0	0	0	-1	0	0	0	0
MSF..MZ.174..RI.615.37..145.	0	0	0	-1	0	0	0	0	1	0	0	0	0	1	0	-1	0	1	1	0	0	0	0	0	0	-1	0	0	0	0	0	0	0	0	0	0	1	0	-2	0	-2	0	1	0	-1	0	0	0	0
Ascorbate..1.Dehydro.	0	0	0	0	0	0	0	0	0	0	0	0	0	0	0	0	0	0	0	0	0	0	0	0	0	0	0	0	0	0	-2	0	0	-2	0	0	0	-2	0	0	-2	0	0	-2	0	0	0	0	0
MSF..MZ.205..RI.625.82..131.	0	-1	0	0	0	0	-1	0	0	0	0	0	-1	0	0	0	0	-1	0	0	0	0	0	0	0	0	0	0	0	2	0	0	0	2	0	0	2	2	0	2	0	0	0	2	0	0	0	0	0
MSF..MZ.86..RI.638.49..223.	-1	-2	0	0	0	0	0	0	0	0	0	0	0	0	1	0	0	0	0	1	1	0	0	0	1	0	2	0	0	2	-2	0	0	0	0	2	0	0	2	0	2	0	0	2	0	0	1	0	0
MSF..MZ.217..RI.640..150.	0	0	0	-1	0	0	0	0	0	0	0	-2	0	0	-1	0	0	0	0	0	0	0	0	0	0	0	-2	0	0	0	0	-2	0	0	0	0	0	-2	0	0	0	0	0	0	-2	0	0	0	0
MSF..MZ.175..RI.640.44..125.	0	0	0	-1	0	0	0	0	0	-2	0	0	0	0	-1	0	0	0	0	0	-1	0	0	0	0	0	0	0	0	2	0	0	0	0	0	0	0	2	0	2	0	0	0	0	0	0	0	0	0
MSF..MZ.100..RI.640.8..250.	0	1	0	0	0	0	0	0	0	0	0	0	0	0	0	0	0	0	0	0	0	1	0	0	0	0	0	0	0	2	0	0	0	0	0	0	0	0	0	0	0	0	0	0	0	2	0	0	0
MSF..MZ.103..RI.646.48..276.	0	0	0	0	0	0	0	0	0	0	0	0	0	0	0	0	0	0	0	0	0	0	0	0	0	0	-2	0	0	0	0	0	-2	0	0	0	0	0	0	0	0	0	-2	0	-2	0	-2	0	0
Inositol..myo.	0	0	0	-2	-1	0	0	0	0	0	1	1	0	0	1	0	0	0	0	0	0	0	0	-2	0	0	-1	0	0	0	0	1	-1	0	0	0	1	-1	0	0	0	0	1	0	-1	0	0	-1	0
MSF..MZ.220..RI.655.52..82.	0	-2	0	-1	0	0	0	0	0	0	0	-2	0	0	0	0	0	0	0	0	0	0	0	0	0	0	0	0	-2	0	0	-2	-2	0	0	-2	0	-2	0	-2	-2	0	0	-2	-2	0	0	0	0
MSF..MZ.103..RI.657.45..285.	0	0	0	0	0	0	0	0	0	0	0	0	0	0	0	2	0	0	0	1	0	0	0	0	0	0	0	0	0	0	0	0	0	-2	0	0	0	0	0	0	0	0	0	0	-2	0	0	0	1
MSF..MZ.186..RI.666.36..84.	0	-1	0	0	1	2	-2	0	0	0	1	0	0	0	1	1	0	0	1	0	1	1	0	0	1	0	2	1	-1	0	0	1	0	0	0	0	2	1	0	0	-2	0	1	0	-1	0	0	0	0
Histidine	0	0	0	-1	0	-1	0	0	0	-1	0	-1	1	0	-2	0	0	0	0	-1	0	0	0	-1	-2	0	-2	0	0	0	-1	0	-2	0	1	0	0	0	-1	-2	0	0	0	0	-2	0	0	0	0
Adenine	0	0	0	-1	-1	-2	0	0	0	-2	0	-1	0	-2	-1	0	0	0	0	-1	-1	0	0	0	-1	0	0	0	0	0	0	0	0	0	0	0	2	2	0	0	0	0	0	0	0	0	0	0	0
MSF..MZ.149..RI.693.78..263.	0	0	0	0	0	0	0	0	0	0	0	0	0	0	0	0	0	0	0	0	0	0	0	0	0	0	0	0	0	0	0	0	0	0	0	0	0	0	0	0	0	0	0	0	0	0	0	0	0
MSF..MZ.194..RI.697.21..65.	0	0	0	0	0	0	0	2	0	0	0	0	2	0	0	0	0	0	0	0	0	0	2	0	0	0	0	0	0	0	0	0	0	0	0	0	0	0	0	0	0	0	0	0	0	0	0	0	0
MSF..MZ.145..RI.710.01..135.	0	-1	0	0	0	0	0	0	0	0	1	0	1	1	0	0	-1	1	1	1	-1	1	1	0	0	0	0	0	-2	0	-2	0	-2	0	1	0	0	-1	1	0	-1	0	-1	1	0	0	0	-1	0
MSF..MZ.387..RI.773.03..8.	0	0	0	0	-1	0	0	0	0	0	1	0	0	0	0	0	0	0	0	0	0	0	0	0	0	0	0	-2	0	0	0	0	0	0	0	0	0	0	0	0	0	0	0	0	0	0	0	0	0
Tryptophan	-1	0	0	0	-1	0	-1	-1	0	0	0	1	1	0	0	0	-1	1	0	0	0	1	-1	0	0	-1	-1	0	0	0	0	0	-1	0	0	0	0	-1	-1	0	-1	0	0	0	0	0	0	0	0
MSF..MZ.204..RI.805.22..221.	0	0	0	0	0	1	-1	0	0	0	2	-1	0	2	0	0	0	0	2	1	0	1	1	-1	0	-2	0	1	0	0	0	0	-2	0	-1	0	0	-1	1	0	-1	0	0	0	-2	2	0	0	0
MSF..MZ.169..RI.840.87..105.	0	0	0	0	0	0	0	0	0	0	0	0	1	1	0	0	0	0	0	0	0	0	0	0	-2	0	0	0	-2	0	0	0	-2	0	0	0	0	-2	0	0	0	0	0	0	-2	0	0	-1	0
MSF..MZ.361..RI.870.01..47.	0	0	1	-1	0	0	0	0	1	0	0	0	1	0	0	0	1	0	2	0	2	1	0	0	0	0	-2	0	-2	0	0	0	-2	0	0	0	0	-2	0	0	-2	0	0	0	-1	0	0	0	0
Sophorose	0	0	0	-2	0	0	0	0	0	0	0	0	0	-1	-2	-1	0	0	0	0	0	-1	0	0	-1	0	0	0	-2	0	0	0	0	0	0	0	1	0	0	0	0	0	0	0	-2	0	0	0	0
MSF..MZ.217..RI.887.64..325.	0	0	0	0	0	0	-2	0	-2	0	0	0	0	0	0	0	0	0	0	0	0	0	0	0	0	0	0	0	0	0	0	0	0	0	0	0	0	0	0	0	0	0	-2	0	0	0	0	0	0
Gentiobiose	0	0	0	-1	0	0	0	0	0	-1	0	-1	0	0	-1	-2	0	0	0	-1	0	0	0	0	-1	0	0	-1	-2	0	0	0	0	0	0	0	0	0	0	0	0	0	-2	0	-2	0	0	-1	0
MSF..MZ.103..RI.970.46..466.	0	0	0	0	0	0	0	0	0	0	0	0	0	0	0	1	0	0	0	0	0	0	0	0	0	0	1	0	0	0	0	0	0	0	0	0	0	0	0	0	0	0	0	0	0	0	0	0	0
MSF..MZ.280..RI.993.62..35.	0	0	0	0	0	0	0	0	0	0	1	0	0	1	0	1	0	2	1	0	0	1	1	1	0	0	1	0	-1	0	-2	-1	-1	2	0	0	0	-1	0	0	-1	0	0	0	0	0	1	0	0
MSF..MZ.105..RI.1024.75..242.	0	0	0	0	0	0	0	0	0	0	0	0	-2	0	0	0	-1	0	0	0	0	0	-1	0	0	0	0	0	0	0	0	0	0	0	0	0	0	0	0	-2	-2	0	0	0	0	-2	0	0	0
[truncated: 283 more columns]
