# Supplementary material for: Classification-driven framework to predict maize hybrid field performance from metabolic profiles of young parental roots
Source: PLoS One. 2018 Apr 26;13(4):e0196038. doi: 10.1371/journal.pone.0196038 (PMC5919381; doi:10.1371/journal.pone.0196038)
Supplement: S2 Table — Coefficient of variation (CV = standard deviation / mean) and average Kappa across the five independent test repetitions. The 41 encoded analytes are sorted by decreasing order of the average Kappa (AVE KAPPA). (XLSX) [file pone.0196038.s009.xlsx]

## Sheet: cvMat
	Model	MSF..MZ.245..RI.496.94..21.	MSF..MZ.140..RI.448.82..39.	Unknown6	MSF..MZ.132..RI.409.32..83.	Glycerol.3.P...Glycerol.1.P.	Erythritol.Threitol	Gentiobiose	Vitamin.U	MSF..MZ.103..RI.540.72..178.	MSF..MZ.128..RI.474.44..67.	Asparagine	Inositol..myo.	Tryptophan	MSF..MZ.86..RI.452.58..128.	Citrate	MSF..MZ.95..RI.209.45..3.	MSF..MZ.86..RI.517.37..154.	MSF..MZ.292..RI.546.48..18.	Unknown2	MSF..MZ.102..RI.490.75..211.	Threonine	MSF..MZ.174..RI.570.64..117.	MSF..MZ.174..RI.615.37..145.	MSF..MZ.192..RI.531.06..65.	MSF..MZ.139..RI.598.62..59.	MSF..MZ.128..RI.250.72..13.	MSF..MZ.204..RI.805.22..221.	MSF..MZ.102..RI.305.67..142.	MSF..MZ.142..RI.459.28..47.	MSF..MZ.361..RI.870.01..47.	MSF..MZ.145..RI.710.01..135.	Pipecolate	MSF..MZ.164..RI.521.81..27.	MSF..MZ.216..RI.338.83..6.	MSF..MZ.156..RI.523.77..60.	MSF..MZ.280..RI.993.62..35.	Alanine..beta.2	MSF..MZ.117..RI.399.59..121.	Aconitate..cis.	Histidine	MSF..MZ.217..RI.500.89..47.
CV	PLS-DA	0.18635	0.285807	0.17499	0.104145	0.128825	0.236747	0.161825	0.229021	0.1294	0.305215	0.141409	0.313323	0.208162	0.142157	0.279052	0.166458	0.209526	0.257209	0.199334	0.217283	0.0576565	0.125959	0.174394	0.272992	0.267813	0.405828	0.396359	0.143235	0.335847	0.520059	0.0878595	0.202355	0.229496	0.35457	0.159972	0.41056	0.331133	0.342853	0.441218	0.391127	0.791863
	glmnet	0.144185	0.0744711	0.26344	0.15368	0.194377	0.214225	0.315821	0.315264	0.228205	0.232506	0.161364	0.304562	0.248135	0.289443	0.270972	0.229166	0.290706	0.243176	0.176157	0.314366	0.114498	0.334002	0.196686	0.181868	0.169472	0.505239	0.365921	0.358069	0.25675	0.321314	0.111453	0.166502	0.317347	0.301324	0.240665	0.29647	0.475064	0.244989	0.378003	0.343093	0.339076
	PLS-RF	0.195308	0.184972	0.258716	0.17763	0.333597	0.181694	0.240926	0.100697	0.324367	0.31792	0.246026	0.279033	0.186062	0.0724858	0.32089	0.28202	0.148077	0.279719	0.127539	0.321733	0.228497	0.24864	0.346927	0.185421	0.240028	0.412406	0.262838	0.0647855	0.344354	0.474973	0.202904	0.218244	0.442291	0.294623	0.125858	0.19934	0.242788	0.151927	0.265228	0.38514	0.364974
	SVM	0.161937	0.165518	0.161348	0.102392	0.341977	0.133108	0.292588	0.260405	0.130339	0.198785	0.169358	0.324227	0.25271	0.163179	0.318687	0.229184	0.150753	0.194299	0.158347	0.0505824	0.142255	0.270261	0.270838	0.256915	0.100093	0.306668	0.212524	0.143778	0.222323	0.396505	0.18286	0.325147	0.336607	0.160959	0.2906	0.436804	0.438838	0.272999	0.239202	0.248598	0.352264
	SVM-W	0.135467	0.228842	0.17497	0.189026	0.325456	0.16116	0.151168	0.309823	0.248943	0.299654	0.162153	0.418089	0.214226	0.125472	0.18592	0.361136	0.166482	0.440509	0.314731	0.247114	0.130677	0.246589	0.362335	0.331395	0.16428	0.282184	0.250821	0.224572	0.178897	0.306205	0.0987588	0.309591	0.468834	0.129825	0.236353	0.199619	0.455072	0.24834	0.128377	0.338228	0.355958
	RF	0.111553	0.0982736	0.295514	0.109379	0.170455	0.129206	0.321516	0.132849	0.173374	0.300157	0.1501	0.15699	0.158312	0.161506	0.251429	0.147681	0.207162	0.145547	0.137641	0.202608	0.25943	0.179761	0.145273	0.400824	0.278775	0.296693	0.127287	0.197481	0.320528	0.515247	0.25076	0.326705	0.23218	0.343665	0.350523	0.328174	0.460918	0.130233	0.372899	0.245659	0.538907
	RF-W	0.146516	0.110496	0.298958	0.0944207	0.156133	0.183151	0.288291	0.175185	0.158514	0.211782	0.243643	0.200828	0.131291	0.127363	0.212527	0.128802	0.239436	0.14104	0.119359	0.139099	0.26752	0.214144	0.113865	0.366141	0.195251	0.321789	0.121239	0.141583	0.290007	0.549503	0.330271	0.242636	0.181375	0.291721	0.434456	0.385428	0.655053	0.188642	0.422647	0.242563	0.418829
Kappa	PLS-DA	0.47599	0.436247	0.444469	0.437964	0.430387	0.343049	0.392011	0.427409	0.390676	0.404097	0.411458	0.377078	0.337299	0.332006	0.354784	0.33654	0.34551	0.325934	0.321639	0.326591	0.283929	0.337396	0.289995	0.243492	0.255125	0.263616	0.195755	0.274376	0.239791	0.209955	0.245642	0.2241	0.230485	0.205726	0.189792	0.185339	0.255849	0.200814	0.172944	0.169747	0.121959
	glmnet	0.464066	0.431545	0.467546	0.394588	0.447576	0.408534	0.393824	0.359243	0.378108	0.373803	0.343654	0.336737	0.384949	0.327569	0.338032	0.298513	0.316492	0.340372	0.304549	0.330085	0.328746	0.275132	0.314044	0.322553	0.269707	0.249288	0.236734	0.264801	0.275033	0.250343	0.230992	0.210468	0.203269	0.161186	0.217686	0.173442	0.233108	0.175917	0.192458	0.198177	0.134945
	PLS-RF	0.435382	0.453006	0.373055	0.389937	0.399654	0.396936	0.420818	0.370994	0.387952	0.392774	0.447211	0.325523	0.360235	0.318947	0.273408	0.290083	0.326355	0.317016	0.302471	0.324962	0.311371	0.299275	0.255657	0.251033	0.290629	0.256493	0.274983	0.267749	0.248892	0.245149	0.24554	0.238128	0.194117	0.228039	0.202895	0.241769	0.212506	0.241129	0.163295	0.15515	0.247858
	SVM	0.422021	0.48067	0.432911	0.451326	0.396842	0.422698	0.436541	0.391425	0.44649	0.392491	0.355191	0.388746	0.346228	0.331867	0.333597	0.369648	0.366483	0.360889	0.307157	0.337785	0.343768	0.328641	0.247318	0.278761	0.304863	0.281128	0.219926	0.270218	0.277923	0.282276	0.258041	0.228528	0.21907	0.202524	0.246532	0.176049	0.218449	0.212943	0.254592	0.236024	0.210988
	SVM-W	0.434645	0.442689	0.430263	0.38744	0.392783	0.40003	0.443994	0.383654	0.401105	0.328026	0.346952	0.33112	0.368127	0.348206	0.31756	0.343375	0.351089	0.224088	0.341596	0.310916	0.358318	0.297184	0.272314	0.351211	0.32095	0.366669	0.226007	0.231319	0.272974	0.33592	0.259327	0.244932	0.209121	0.290287	0.294605	0.260293	0.222295	0.19078	0.229229	0.257621	0.206225
	RF	0.538688	0.505803	0.436971	0.454256	0.444499	0.4724	0.404464	0.467209	0.415636	0.394763	0.39157	0.394473	0.35119	0.39292	0.390138	0.368936	0.323901	0.397335	0.351461	0.325613	0.299977	0.318851	0.375379	0.293275	0.262076	0.285258	0.348385	0.271434	0.265832	0.248482	0.231693	0.253712	0.306247	0.227005	0.177876	0.20344	0.145417	0.202549	0.200136	0.165866	0.126394
	RF-W	0.529781	0.505515	0.433216	0.461078	0.446836	0.469285	0.419094	0.460761	0.40599	0.404898	0.369771	0.392356	0.366273	0.384431	0.408681	0.375376	0.334278	0.388605	0.366686	0.316909	0.300903	0.301025	0.393432	0.297075	0.28127	0.267054	0.346563	0.262781	0.257405	0.245705	0.24573	0.290695	0.31484	0.216264	0.163009	0.215694	0.126426	0.189038	0.189757	0.163068	0.129209
	AVE KAPPA	0.471511	0.465068	0.431204	0.425227	0.422654	0.416133	0.415821	0.408671	0.403708	0.384408	0.38083	0.363719	0.359186	0.347992	0.345171	0.340353	0.33773	0.33632	0.327937	0.324694	0.318145	0.308215	0.306877	0.291057	0.283517	0.281358	0.26405	0.26324	0.26255	0.25969	0.245281	0.241509	0.239593	0.218719	0.213199	0.208004	0.202007	0.201881	0.200345	0.192236	0.168226
