# Supplementary material for: Classification-driven framework to predict maize hybrid field performance from metabolic profiles of young parental roots
Source: PLoS One. 2018 Apr 26;13(4):e0196038. doi: 10.1371/journal.pone.0196038 (PMC5919381; doi:10.1371/journal.pone.0196038)
Supplement: S3 Table — The table summarizes the parameters tuned for maximizing the cross-validated Kappa with each of the seven methods. Except PLS-DA, all methods were tuned using two parameters each. (XLSX) [file pone.0196038.s010.xlsx]

## Sheet: Sheet1
Method	Parameter	Values
PLS-DA	No. of components	1, 2, 3, 4, 5, 6, 7, 8, 9, 10, 11, 12, 13, 14, 15, 16, 17, 18, 19, 20, 21, 22, 23, 24, 25, 26, 27, 28, 29, 30
glmnet	alpha	0.0, 0.1, 0.2, 0.3, 0.4, 0.5, 0.6, 0.7, 0.8, 0.9, 1.0
	lambda	0.010, 0.015, 0.020, 0.025, 0.029, 0.034, 0.039, 0.044, 0.049, 0.054, 0.059, 0.064, 0.068, 0.073, 0.078, 0.083, 0.088, 0.093, 0.098, 0.103, 0.107, 0.112, 0.117, 0.122, 0.127, 0.132, 0.137, 0.142, 0.146, 0.151, 0.156, 0.161, 0.166, 0.171, 0.176, 0.181, 0.185, 0.190, 0.195, 0.2
PLS-RF	No. of components	5, 6, 7, 8, 9, 10, 11, 12, 13, 14, 15, 16, 17, 18, 19, 20
	mtry	5, 12, 20
SVM	C	0.25, 0.5, 1, 2, 4, 8, 16, 32, 64, 128, 256, 512, 1024, 2048, 4096
	sigma	0.0019
SVM-W	C	0.25, 0.5, 1, 2, 4, 8, 16, 32, 64, 128, 256, 512, 1024, 2048, 4096
	sigma	0.0019
RF	mtry	100, 150, 200, 250
	No. of trees	1000
RF-W	mtry	100, 150, 200, 250
	No. of trees	1000
