# Supplementary material for: Classification-driven framework to predict maize hybrid field performance from metabolic profiles of young parental roots
Source: PLoS One. 2018 Apr 26;13(4):e0196038. doi: 10.1371/journal.pone.0196038 (PMC5919381; doi:10.1371/journal.pone.0196038)
Supplement: S4 Table — The table summarizes the parameters tuned for maximizing the cross-validated R2 (resp. accuracy, AUC) with SVR (resp. SVM). (XLSX) [file pone.0196038.s011.xlsx]

## Sheet: Sheet1
Method	Parameter	Values
SVR/SVM	C	0.25, 0.5, 1, 2, 4, 8, 16, 32, 64, 128, 256, 512, 1024, 2048, 4096
	sigma	0.0019 for regression, 0.2222 for classification
